# Supplementary material for: Ethyl 4-[3-(2-methyl­benzo­yl)thio­ureido]benzoate
Source: Acta Crystallogr Sect E Struct Rep Online. 2009 Oct 17;65(Pt 11):o2774. doi: 10.1107/S160053680904183X (PMC2970993; doi:10.1107/S160053680904183X)
Supplement: Supplementary file 1 [file e-65-o2774-sup1.cif]

##############################################################################
###                                                                        ###
###        Electronic paper (Acta Crystallographica Section E)             ###
###                                                                        ###
##############################################################################
#                                                                            #
# This CIF contains the data in a paper accepted for publication in Acta     #
# Crystallographica Section E. It conforms to the requirements of Notes      #
# for Authors for Section E, and has been peer reviewed under the auspices   #
# of the IUCr Commission on Journals.                                        #
#                                                                            #
# Full details of the Crystallographic Information File format               #
# are given in the paper "The Crystallographic Information File (CIF):       #
# a New Standard Archive File for Crystallography" by S. R. Hall, F. H.      #
# Allen and I. D. Brown [Acta Cryst. (1991), A47, 655-685].                  #
#                                                                            #
# The current version of the core CIF dictionary is obtainable from          #
# ftp://ftp.iucr.org/pub/cif_core.dic. The current version number is 2.4.    #
#                                                                            #
# Software is freely available for graphical display of the structure(s) in  #
# this CIF.  For information consult the CIF home page http://www.iucr.org/  #
# cif/home.html                                                              #
#                                                                            #
# This file may be used for bona fide research purposes within the           #
# scientific community so long as proper attribution is given to the journal # 
# article from which it was obtained.                                        #
#                                                                            #
##############################################################################
                                             
data_global
_audit_creation_method     SHELXL-97
_journal_date_recd_electronic     2009-09-20
_journal_date_accepted     2009-10-13
_journal_name_full     'Acta Crystallographica, Section E'
_journal_year     2009
_journal_volume     65
_journal_issue     11
_journal_page_first     o2774
_journal_page_last     o2774
_journal_paper_category     QO
_journal_coeditor_code     IM2145
_publ_contact_author_name     'Dr Aamer Saeed'
_publ_contact_author_address
;
Department of Chemistry,
Quaid-I-Azam University,
Islamabad 45320,
Pakistan.
;
_publ_contact_author_email     'aamersaeed@yahoo.com'
_publ_contact_author_fax     '+92 51 90643231'
_publ_contact_author_phone     '+92 51 90642241'
_publ_section_title
;
Ethyl 4-[3-(2-methylbenzoyl)thioureido]benzoate
;
loop_
    _publ_author_name
    _publ_author_address
    'Saeed, Aamer'
;
Department of Chemistry,
Quaid-i-Azam University,
Islamabad 45320,
Pakistan.
;
    'Rafique, Hummera'
;
Department of Chemistry,
Quaid-i-Azam University,
Islamabad 45320,
Pakistan.
;
    'Mumtaz, Amara'
;
Department of Chemistry,
Quaid-i-Azam University,
Islamabad 45320,
Pakistan.
;
    'Bolte, Michael'
;     Institut f\"ur Anorganische Chemie
      J. W. Goethe-Universit\"at Frankfurt
      Max-von-Laue-Str.7
      60438 Frankfurt/Main
      Germany.
;
data_I
_audit_creation_method     SHELXL-97
_chemical_name_systematic
;
Ethyl 4-[3-(2-methylbenzoyl)thioureido]benzoate
;
_chemical_name_common     ?
_chemical_formula_moiety     'C18 H18 N2 O3 S'
_chemical_formula_sum     'C18 H18 N2 O3 S'
_chemical_formula_iupac     'C18 H18 N2 O3 S'
_chemical_formula_weight     342.40
_chemical_melting_point     ?
_symmetry_cell_setting     Triclinic
_symmetry_space_group_name_H-M     'P -1'
_symmetry_space_group_name_Hall     '-P 1'
loop_
    _symmetry_equiv_pos_as_xyz
    'x, y, z'
    '-x, -y, -z'
_cell_length_a     7.4555(3)
_cell_length_b     7.6311(4)
_cell_length_c     15.2468(8)
_cell_angle_alpha     96.456(4)
_cell_angle_beta     103.860(5)
_cell_angle_gamma     92.908(4)
_cell_volume     834.13(7)
_cell_formula_units_Z     2
_cell_measurement_reflns_used     42517
_cell_measurement_theta_min     3.4
_cell_measurement_theta_max     29.9
_cell_measurement_temperature     173(2)
_exptl_crystal_description     block
_exptl_crystal_colour     colourless
_exptl_crystal_size_max     0.33
_exptl_crystal_size_mid     0.32
_exptl_crystal_size_min     0.28
_exptl_crystal_density_diffrn     1.363
_exptl_crystal_density_meas     ?
_exptl_crystal_density_method     'not measured'
_exptl_crystal_F_000     360
_exptl_absorpt_coefficient_mu     0.213
_exptl_absorpt_correction_type     multi-scan
_exptl_absorpt_process_details     '(MULABS; Spek, 2009; Blessing, 1995)'
_exptl_absorpt_correction_T_min     0.9331
_exptl_absorpt_correction_T_max     0.9429
_exptl_special_details
;
;
_diffrn_ambient_temperature     173(2)
_diffrn_radiation_type     MoK\a
_diffrn_radiation_wavelength     0.71073
_diffrn_radiation_source     'fine-focus sealed tube'
_diffrn_radiation_monochromator     graphite
_diffrn_measurement_device_type     'Stoe IPDS II two-circle-diffractometer'
_diffrn_measurement_method     \w
_diffrn_detector_area_resol_mean     ?
_diffrn_reflns_number     22798
_diffrn_reflns_av_R_equivalents     0.0570
_diffrn_reflns_av_sigmaI/netI     0.0304
_diffrn_reflns_theta_min     3.44
_diffrn_reflns_theta_max     29.58
_diffrn_reflns_theta_full     25.00
_diffrn_measured_fraction_theta_max     0.995
_diffrn_measured_fraction_theta_full     0.997
_diffrn_reflns_limit_h_min     -10
_diffrn_reflns_limit_h_max     10
_diffrn_reflns_limit_k_min     -10
_diffrn_reflns_limit_k_max     10
_diffrn_reflns_limit_l_min     -21
_diffrn_reflns_limit_l_max     21
_diffrn_standards_number     0
_diffrn_standards_interval_count     .
_diffrn_standards_interval_time     .
_diffrn_standards_decay_%     ?
_refine_special_details
;
Refinement of <i>F</i>^2^ against ALL reflections. The weighted <i>R</i>-factor
<i>wR</i> and goodness of fit <i>S</i> are based on <i>F</i>^2^, conventional
<i>R</i>-factors <i>R</i> are based on <i>F</i>, with <i>F</i> set to zero for
negative <i>F</i>^2^. The threshold expression of <i>F</i>^2^ >
\s(<i>F</i>^2^) is used only for calculating <i>R</i>-factors(gt) <i>etc</i>.
and is not relevant to the choice of reflections for refinement.
<i>R</i>-factors based on <i>F</i>^2^ are statistically about twice as large
as those based on <i>F</i>, and <i>R</i>- factors based on ALL data will be
even larger.
;
_reflns_number_total     4659
_reflns_number_gt     4311
_reflns_threshold_expression     I>2\s(I)
_refine_ls_structure_factor_coef     Fsqd
_refine_ls_matrix_type     full
_refine_ls_R_factor_all     0.0402
_refine_ls_R_factor_gt     0.0374
_refine_ls_wR_factor_gt     0.0980
_refine_ls_wR_factor_ref     0.1001
_refine_ls_goodness_of_fit_ref     1.041
_refine_ls_restrained_S_all     1.041
_refine_ls_number_reflns     4659
_refine_ls_number_parameters     246
_refine_ls_number_restraints     0
_refine_ls_hydrogen_treatment     constr
_refine_ls_weighting_scheme     calc
_refine_ls_weighting_details
         'calc w=1/[\s^2^(Fo^2^)+(0.0517P)^2^+0.2098P] where P=(Fo^2^+2Fc^2^)/3'
_atom_sites_solution_hydrogens     geom
_atom_sites_solution_primary     direct
_atom_sites_solution_secondary     difmap
_refine_ls_shift/su_max     0.002
_refine_ls_shift/su_mean     0.000
_refine_diff_density_max     0.278
_refine_diff_density_min     -0.368
_refine_ls_extinction_method     none
_refine_ls_extinction_coef     ?
loop_
    _atom_type_symbol
    _atom_type_description
    _atom_type_scat_dispersion_real
    _atom_type_scat_dispersion_imag
    _atom_type_scat_source
    'C' 'C' 0.0033 0.0016
                         'International Tables Vol C Tables 4.2.6.8 and 6.1.1.4'
    'H' 'H' 0.0000 0.0000
                         'International Tables Vol C Tables 4.2.6.8 and 6.1.1.4'
    'N' 'N' 0.0061 0.0033
                         'International Tables Vol C Tables 4.2.6.8 and 6.1.1.4'
    'O' 'O' 0.0106 0.0060
                         'International Tables Vol C Tables 4.2.6.8 and 6.1.1.4'
    'S' 'S' 0.1246 0.1234
                         'International Tables Vol C Tables 4.2.6.8 and 6.1.1.4'
_computing_data_collection     'X-Area (Stoe & Cie, 2001)'
_computing_cell_refinement     'X-Area (Stoe & Cie, 2001)'
_computing_data_reduction     'X-Area (Stoe & Cie, 2001)'
_computing_structure_solution     'SHELXS97 (Sheldrick, 2008)'
_computing_structure_refinement     'SHELXL97 (Sheldrick, 2008)'
_computing_molecular_graphics     'XP in SHELXTL-Plus (Sheldrick, 2008)'
_computing_publication_material     'SHELXL97 (Sheldrick, 2008)'
loop_
    _atom_site_type_symbol
    _atom_site_label
    _atom_site_fract_x
    _atom_site_fract_y
    _atom_site_fract_z
    _atom_site_U_iso_or_equiv
    _atom_site_adp_type
    _atom_site_calc_flag
    _atom_site_refinement_flags
    _atom_site_occupancy
    _atom_site_disorder_assembly
    _atom_site_disorder_group
    S S1 1.09603(4) 0.22920(4) 0.599200(16) 0.02926(8) Uani d . 1 . .
    O O1 0.54635(11) 0.37544(11) 0.42973(5) 0.03282(18) Uani d . 1 . .
    O O2 1.1748(4) 1.1151(2) 0.86115(13) 0.0302(5) Uani d P 0.527(5) A 1
    O O2A 1.0912(4) 1.1206(2) 0.88161(14) 0.0309(6) Uani d P 0.473(5) A 2
    O O3 1.23261(17) 0.91072(12) 0.96012(6) 0.0521(3) Uani d . 1 A .
    N N1 0.82261(12) 0.44800(11) 0.57980(5) 0.02358(17) Uani d . 1 . .
    H H1 0.7282 0.4728 0.5478 0.028 Uiso d R 1 . .
    N N2 0.77873(12) 0.19546(11) 0.47488(6) 0.02420(17) Uani d . 1 . .
    H H2 0.8242 0.0956 0.4570 0.029 Uiso d R 1 . .
    C C1 0.89035(13) 0.29850(13) 0.55169(6) 0.02227(18) Uani d . 1 . .
    C C2 0.61524(13) 0.23496(13) 0.41838(6) 0.02368(18) Uani d . 1 . .
    C C11 0.90732(12) 0.57062(12) 0.65792(6) 0.02124(17) Uani d . 1 . .
    C C12 0.98398(14) 0.51635(13) 0.74226(7) 0.02457(19) Uani d . 1 . .
    H H12 0.9840 0.3941 0.7490 0.029 Uiso calc R 1 . .
    C C13 1.06022(14) 0.64342(13) 0.81625(7) 0.02587(19) Uani d . 1 . .
    H H13 1.1131 0.6075 0.8739 0.031 Uiso calc R 1 . .
    C C14 1.06025(15) 0.82288(13) 0.80705(7) 0.0273(2) Uani d . 1 A .
    C C15 0.97895(15) 0.87601(13) 0.72331(7) 0.0286(2) Uani d . 1 . .
    H H15 0.9755 0.9983 0.7170 0.034 Uiso calc R 1 . .
    C C16 0.90262(14) 0.74958(13) 0.64881(6) 0.02458(19) Uani d . 1 . .
    H H16 0.8471 0.7856 0.5915 0.029 Uiso calc R 1 . .
    C C17 1.1522(2) 0.95152(16) 0.88788(9) 0.0456(3) Uani d . 1 . .
    C C18 1.2785(4) 1.2514(3) 0.93166(16) 0.0336(6) Uani d P 0.527(5) A 1
    H H18A 1.3222 1.3504 0.9033 0.040 Uiso calc PR 0.527(5) A 1
    H H18B 1.3886 1.2024 0.9681 0.040 Uiso calc PR 0.527(5) A 1
    C C19 1.1602(4) 1.3183(4) 0.9924(2) 0.0404(6) Uani d P 0.527(5) A 1
    H H19A 1.2319 1.4107 1.0394 0.061 Uiso calc PR 0.527(5) A 1
    H H19B 1.1193 1.2206 1.0215 0.061 Uiso calc PR 0.527(5) A 1
    H H19C 1.0518 1.3673 0.9564 0.061 Uiso calc PR 0.527(5) A 1
    C C18A 1.1603(4) 1.2562(4) 0.9587(2) 0.0324(6) Uani d P 0.473(5) A 2
    H H18C 1.1639 1.2048 1.0158 0.039 Uiso calc PR 0.473(5) A 2
    H H18D 1.0751 1.3519 0.9553 0.039 Uiso calc PR 0.473(5) A 2
    C C19A 1.3507(5) 1.3318(4) 0.9602(2) 0.0419(8) Uani d P 0.473(5) A 2
    H H19D 1.3942 1.4226 1.0131 0.063 Uiso calc PR 0.473(5) A 2
    H H19E 1.3469 1.3849 0.9043 0.063 Uiso calc PR 0.473(5) A 2
    H H19F 1.4356 1.2375 0.9644 0.063 Uiso calc PR 0.473(5) A 2
    C C21 0.53091(13) 0.08983(13) 0.34332(7) 0.02406(19) Uani d . 1 . .
    C C22 0.50526(15) -0.08026(14) 0.36571(8) 0.0294(2) Uani d . 1 . .
    H H22 0.5425 -0.1013 0.4275 0.035 Uiso calc R 1 . .
    C C23 0.42550(17) -0.21929(16) 0.29831(9) 0.0373(3) Uani d . 1 . .
    H H23 0.4064 -0.3349 0.3136 0.045 Uiso calc R 1 . .
    C C24 0.37444(18) -0.18683(18) 0.20872(9) 0.0419(3) Uani d . 1 . .
    H H24 0.3212 -0.2812 0.1621 0.050 Uiso calc R 1 . .
    C C25 0.40002(17) -0.01808(17) 0.18616(8) 0.0369(3) Uani d . 1 . .
    H H25 0.3647 0.0011 0.1241 0.044 Uiso calc R 1 . .
    C C26 0.47678(14) 0.12474(15) 0.25293(7) 0.0277(2) Uani d . 1 . .
    C C27 0.49622(18) 0.30658(17) 0.22573(8) 0.0363(2) Uani d . 1 . .
    H H27A 0.3852 0.3678 0.2291 0.054 Uiso calc R 1 . .
    H H27B 0.5109 0.2969 0.1632 0.054 Uiso calc R 1 . .
    H H27C 0.6053 0.3737 0.2671 0.054 Uiso calc R 1 . .
loop_
    _atom_site_aniso_label
    _atom_site_aniso_U_11
    _atom_site_aniso_U_22
    _atom_site_aniso_U_33
    _atom_site_aniso_U_12
    _atom_site_aniso_U_13
    _atom_site_aniso_U_23
    S1 0.02783(13) 0.03461(14) 0.02109(12) 0.01339(10) -0.00154(9) -0.00282(9)
    O1 0.0292(4) 0.0317(4) 0.0296(4) 0.0119(3) -0.0037(3) -0.0098(3)
    O2 0.0369(11) 0.0226(7) 0.0255(8) -0.0031(6) 0.0009(7) -0.0036(6)
    O2A 0.0409(14) 0.0227(8) 0.0229(8) 0.0024(7) -0.0005(8) -0.0048(6)
    O3 0.0761(7) 0.0317(4) 0.0293(4) -0.0019(4) -0.0204(4) -0.0010(3)
    N1 0.0232(4) 0.0242(4) 0.0187(3) 0.0062(3) -0.0018(3) -0.0032(3)
    N2 0.0249(4) 0.0245(4) 0.0195(4) 0.0070(3) 0.0007(3) -0.0045(3)
    C1 0.0242(4) 0.0250(4) 0.0161(4) 0.0044(3) 0.0029(3) -0.0004(3)
    C2 0.0224(4) 0.0264(4) 0.0199(4) 0.0046(3) 0.0031(3) -0.0032(3)
    C11 0.0198(4) 0.0235(4) 0.0180(4) 0.0019(3) 0.0021(3) -0.0020(3)
    C12 0.0290(4) 0.0217(4) 0.0205(4) 0.0023(3) 0.0022(3) 0.0007(3)
    C13 0.0305(5) 0.0248(4) 0.0188(4) 0.0020(4) -0.0003(3) 0.0017(3)
    C14 0.0304(5) 0.0234(4) 0.0219(4) -0.0016(4) -0.0035(4) -0.0004(3)
    C15 0.0337(5) 0.0215(4) 0.0252(5) -0.0009(4) -0.0020(4) 0.0024(3)
    C16 0.0262(4) 0.0253(4) 0.0193(4) 0.0023(3) 0.0002(3) 0.0025(3)
    C17 0.0634(8) 0.0239(5) 0.0322(6) -0.0038(5) -0.0185(6) -0.0001(4)
    C18 0.0361(12) 0.0261(11) 0.0317(11) -0.0045(10) 0.0014(9) -0.0073(9)
    C19 0.0509(14) 0.0331(13) 0.0341(14) 0.0081(11) 0.0081(11) -0.0053(11)
    C18A 0.0436(14) 0.0228(12) 0.0262(13) 0.0009(10) 0.0060(10) -0.0101(10)
    C19A 0.0430(15) 0.0352(15) 0.0415(15) -0.0034(13) 0.0032(12) -0.0028(12)
    C21 0.0200(4) 0.0269(4) 0.0222(4) 0.0034(3) 0.0035(3) -0.0065(3)
    C22 0.0272(5) 0.0292(5) 0.0310(5) 0.0026(4) 0.0085(4) -0.0031(4)
    C23 0.0334(5) 0.0283(5) 0.0479(7) -0.0032(4) 0.0129(5) -0.0090(5)
    C24 0.0357(6) 0.0405(6) 0.0406(6) -0.0035(5) 0.0054(5) -0.0208(5)
    C25 0.0342(5) 0.0455(6) 0.0244(5) 0.0044(5) 0.0018(4) -0.0121(4)
    C26 0.0243(4) 0.0336(5) 0.0222(4) 0.0049(4) 0.0036(3) -0.0053(4)
    C27 0.0398(6) 0.0395(6) 0.0283(5) 0.0073(5) 0.0056(4) 0.0034(4)
_geom_special_details
;
 All esds (except the esd in the dihedral angle between two l.s. planes)
 are estimated using the full covariance matrix.  The cell esds are taken
 into account individually in the estimation of esds in distances, angles
 and torsion angles; correlations between esds in cell parameters are only
 used when they are defined by crystal symmetry.  An approximate (isotropic)
 treatment of cell esds is used for estimating esds involving l.s. planes.
;
loop_
    _geom_bond_atom_site_label_1
    _geom_bond_atom_site_label_2
    _geom_bond_site_symmetry_2
    _geom_bond_distance
    _geom_bond_publ_flag
    S1 C1 . 1.6709(10) ?
    O1 C2 . 1.2247(12) ?
    O2 C17 . 1.370(2) ?
    O2 C18 . 1.451(3) ?
    O2A C17 . 1.395(2) ?
    O2A C18A . 1.449(4) ?
    O3 C17 . 1.2038(15) ?
    N1 C1 . 1.3388(12) ?
    N1 C11 . 1.4220(11) ?
    N1 H1 . 0.7998 ?
    N2 C2 . 1.3824(12) ?
    N2 C1 . 1.3936(12) ?
    N2 H2 . 0.8911 ?
    C2 C21 . 1.4937(13) ?
    C11 C16 . 1.3895(13) ?
    C11 C12 . 1.3941(13) ?
    C12 C13 . 1.3881(13) ?
    C12 H12 . 0.9500 ?
    C13 C14 . 1.3923(14) ?
    C13 H13 . 0.9500 ?
    C14 C15 . 1.3900(14) ?
    C14 C17 . 1.4858(14) ?
    C15 C16 . 1.3904(13) ?
    C15 H15 . 0.9500 ?
    C16 H16 . 0.9500 ?
    C18 C19 . 1.493(4) ?
    C18 H18A . 0.9900 ?
    C18 H18B . 0.9900 ?
    C19 H19A . 0.9800 ?
    C19 H19B . 0.9800 ?
    C19 H19C . 0.9800 ?
    C18A C19A . 1.499(4) ?
    C18A H18C . 0.9900 ?
    C18A H18D . 0.9900 ?
    C19A H19D . 0.9800 ?
    C19A H19E . 0.9800 ?
    C19A H19F . 0.9800 ?
    C21 C22 . 1.3941(15) ?
    C21 C26 . 1.4001(14) ?
    C22 C23 . 1.3904(15) ?
    C22 H22 . 0.9500 ?
    C23 C24 . 1.382(2) ?
    C23 H23 . 0.9500 ?
    C24 C25 . 1.385(2) ?
    C24 H24 . 0.9500 ?
    C25 C26 . 1.4000(14) ?
    C25 H25 . 0.9500 ?
    C26 C27 . 1.5021(17) ?
    C27 H27A . 0.9800 ?
    C27 H27B . 0.9800 ?
    C27 H27C . 0.9800 ?
loop_
    _geom_angle_atom_site_label_1
    _geom_angle_atom_site_label_2
    _geom_angle_atom_site_label_3
    _geom_angle_site_symmetry_1
    _geom_angle_site_symmetry_3
    _geom_angle
    _geom_angle_publ_flag
    C17 O2 C18 . . 115.67(16) ?
    C17 O2A C18A . . 118.32(17) ?
    C1 N1 C11 . . 126.33(8) ?
    C1 N1 H1 . . 116.3 ?
    C11 N1 H1 . . 117.2 ?
    C2 N2 C1 . . 128.53(8) ?
    C2 N2 H2 . . 115.7 ?
    C1 N2 H2 . . 115.5 ?
    N1 C1 N2 . . 116.03(8) ?
    N1 C1 S1 . . 125.74(7) ?
    N2 C1 S1 . . 118.21(7) ?
    O1 C2 N2 . . 122.79(9) ?
    O1 C2 C21 . . 123.60(9) ?
    N2 C2 C21 . . 113.61(8) ?
    C16 C11 C12 . . 120.35(8) ?
    C16 C11 N1 . . 117.45(8) ?
    C12 C11 N1 . . 122.11(9) ?
    C13 C12 C11 . . 119.08(9) ?
    C13 C12 H12 . . 120.5 ?
    C11 C12 H12 . . 120.5 ?
    C12 C13 C14 . . 120.85(9) ?
    C12 C13 H13 . . 119.6 ?
    C14 C13 H13 . . 119.6 ?
    C15 C14 C13 . . 119.70(9) ?
    C15 C14 C17 . . 122.23(10) ?
    C13 C14 C17 . . 118.05(9) ?
    C14 C15 C16 . . 119.80(9) ?
    C14 C15 H15 . . 120.1 ?
    C16 C15 H15 . . 120.1 ?
    C11 C16 C15 . . 120.18(9) ?
    C11 C16 H16 . . 119.9 ?
    C15 C16 H16 . . 119.9 ?
    O3 C17 O2 . . 124.17(12) ?
    O3 C17 O2A . . 120.61(13) ?
    O3 C17 C14 . . 124.28(11) ?
    O2 C17 C14 . . 109.38(11) ?
    O2A C17 C14 . . 112.60(11) ?
    O2 C18 C19 . . 110.5(3) ?
    O2 C18 H18A . . 109.6 ?
    C19 C18 H18A . . 109.6 ?
    O2 C18 H18B . . 109.6 ?
    C19 C18 H18B . . 109.6 ?
    H18A C18 H18B . . 108.1 ?
    C18 C19 H19A . . 109.5 ?
    C18 C19 H19B . . 109.5 ?
    H19A C19 H19B . . 109.5 ?
    C18 C19 H19C . . 109.5 ?
    H19A C19 H19C . . 109.5 ?
    H19B C19 H19C . . 109.5 ?
    O2A C18A C19A . . 111.2(4) ?
    O2A C18A H18C . . 109.4 ?
    C19A C18A H18C . . 109.4 ?
    O2A C18A H18D . . 109.4 ?
    C19A C18A H18D . . 109.4 ?
    H18C C18A H18D . . 108.0 ?
    C18A C19A H19D . . 109.5 ?
    C18A C19A H19E . . 109.5 ?
    H19D C19A H19E . . 109.5 ?
    C18A C19A H19F . . 109.5 ?
    H19D C19A H19F . . 109.5 ?
    H19E C19A H19F . . 109.5 ?
    C22 C21 C26 . . 120.98(9) ?
    C22 C21 C2 . . 118.37(9) ?
    C26 C21 C2 . . 120.65(9) ?
    C23 C22 C21 . . 120.47(11) ?
    C23 C22 H22 . . 119.8 ?
    C21 C22 H22 . . 119.8 ?
    C24 C23 C22 . . 119.01(12) ?
    C24 C23 H23 . . 120.5 ?
    C22 C23 H23 . . 120.5 ?
    C23 C24 C25 . . 120.70(10) ?
    C23 C24 H24 . . 119.7 ?
    C25 C24 H24 . . 119.7 ?
    C24 C25 C26 . . 121.39(11) ?
    C24 C25 H25 . . 119.3 ?
    C26 C25 H25 . . 119.3 ?
    C25 C26 C21 . . 117.44(11) ?
    C25 C26 C27 . . 119.59(10) ?
    C21 C26 C27 . . 122.97(9) ?
    C26 C27 H27A . . 109.5 ?
    C26 C27 H27B . . 109.5 ?
    H27A C27 H27B . . 109.5 ?
    C26 C27 H27C . . 109.5 ?
    H27A C27 H27C . . 109.5 ?
    H27B C27 H27C . . 109.5 ?
loop_
    _geom_torsion_atom_site_label_1
    _geom_torsion_atom_site_label_2
    _geom_torsion_atom_site_label_3
    _geom_torsion_atom_site_label_4
    _geom_torsion_site_symmetry_1
    _geom_torsion_site_symmetry_2
    _geom_torsion_site_symmetry_3
    _geom_torsion_site_symmetry_4
    _geom_torsion
    _geom_torsion_publ_flag
    C11 N1 C1 N2 . . . . 177.55(9) ?
    C11 N1 C1 S1 . . . . -3.80(15) ?
    C2 N2 C1 N1 . . . . 6.94(15) ?
    C2 N2 C1 S1 . . . . -171.82(9) ?
    C1 N2 C2 O1 . . . . 0.83(17) ?
    C1 N2 C2 C21 . . . . -178.64(9) ?
    C1 N1 C11 C16 . . . . 137.72(11) ?
    C1 N1 C11 C12 . . . . -45.70(15) ?
    C16 C11 C12 C13 . . . . -1.85(15) ?
    N1 C11 C12 C13 . . . . -178.34(9) ?
    C11 C12 C13 C14 . . . . 0.19(16) ?
    C12 C13 C14 C15 . . . . 1.59(17) ?
    C12 C13 C14 C17 . . . . -177.10(12) ?
    C13 C14 C15 C16 . . . . -1.71(17) ?
    C17 C14 C15 C16 . . . . 176.93(12) ?
    C12 C11 C16 C15 . . . . 1.74(15) ?
    N1 C11 C16 C15 . . . . 178.39(9) ?
    C14 C15 C16 C11 . . . . 0.06(17) ?
    C18 O2 C17 O3 . . . . -10.6(4) ?
    C18 O2 C17 O2A . . . . 83.6(3) ?
    C18 O2 C17 C14 . . . . -174.5(2) ?
    C18A O2A C17 O3 . . . . 13.0(4) ?
    C18A O2A C17 O2 . . . . -93.5(4) ?
    C18A O2A C17 C14 . . . . 175.8(3) ?
    C15 C14 C17 O3 . . . . -175.89(16) ?
    C13 C14 C17 O3 . . . . 2.8(2) ?
    C15 C14 C17 O2 . . . . -12.1(2) ?
    C13 C14 C17 O2 . . . . 166.59(17) ?
    C15 C14 C17 O2A . . . . 22.0(2) ?
    C13 C14 C17 O2A . . . . -159.3(2) ?
    C17 O2 C18 C19 . . . . -77.4(3) ?
    C17 O2A C18A C19A . . . . 79.8(3) ?
    O1 C2 C21 C22 . . . . -128.25(12) ?
    N2 C2 C21 C22 . . . . 51.21(12) ?
    O1 C2 C21 C26 . . . . 50.88(15) ?
    N2 C2 C21 C26 . . . . -129.66(10) ?
    C26 C21 C22 C23 . . . . 0.19(16) ?
    C2 C21 C22 C23 . . . . 179.32(9) ?
    C21 C22 C23 C24 . . . . 0.89(17) ?
    C22 C23 C24 C25 . . . . -0.76(19) ?
    C23 C24 C25 C26 . . . . -0.44(19) ?
    C24 C25 C26 C21 . . . . 1.48(17) ?
    C24 C25 C26 C27 . . . . -177.99(11) ?
    C22 C21 C26 C25 . . . . -1.35(15) ?
    C2 C21 C26 C25 . . . . 179.54(9) ?
    C22 C21 C26 C27 . . . . 178.11(10) ?
    C2 C21 C26 C27 . . . . -1.00(15) ?
loop_
    _geom_hbond_atom_site_label_D
    _geom_hbond_atom_site_label_H
    _geom_hbond_atom_site_label_A
    _geom_hbond_site_symmetry_A
    _geom_hbond_distance_DH
    _geom_hbond_distance_HA
    _geom_hbond_distance_DA
    _geom_hbond_angle_DHA
    N1 H1 O1 . 0.80 2.01 2.6690(10)
                                  138.9
    N2 H2 S1 2_756 0.89 2.67 3.5551(9) 170.4
