# Supplementary material for: Ethyl 4-[3-(2-methyl­benzo­yl)thio­ureido]benzoate
Source: Acta Crystallogr Sect E Struct Rep Online. 2009 Oct 17;65(Pt 11):o2774. doi: 10.1107/S160053680904183X (PMC2970993; doi:10.1107/S160053680904183X)
Supplement: Supplementary file 2 [file e-65-o2774-Isup2.hkl]

# 
# h,k,l, Fc-squared, Fo-squared, sigma(Fo-squared) and status flag 
# 
data_I
_shelx_title ' sa27 in P-1                 New: P-1' 
_shelx_refln_list_code          4 
_shelx_F_calc_maximum      100.72 
_exptl_crystal_F_000       360.00 
_reflns_d_resolution_high  0.7200 
 
loop_ 
 _symmetry_equiv_pos_as_xyz 
 'x, y, z' 
 '-x, -y, -z' 
 
_cell_length_a     7.4555 
_cell_length_b     7.6311 
_cell_length_c    15.2468 
_cell_angle_alpha  96.456 
_cell_angle_beta  103.860 
_cell_angle_gamma  92.908 
 
_shelx_F_squared_multiplier     1.000 
 
loop_ 
 _refln_index_h 
 _refln_index_k 
 _refln_index_l 
 _refln_F_squared_calc 
 _refln_F_squared_meas 
 _refln_F_squared_sigma 
 _refln_observed_status 
   2   0   0     3647.22     3097.05    116.38 o 
   3   0   0     1653.02     1514.57     35.97 o 
   4   0   0      143.37      142.62      3.64 o 
   5   0   0      140.81      145.60      3.57 o 
   6   0   0       91.47       94.88      2.56 o 
   7   0   0      137.10      133.51      3.76 o 
   8   0   0       14.33       15.37      0.40 o 
   9   0   0        1.01        1.45      0.52 o 
  10   0   0       59.35       52.81      2.91 o 
 -10   1   0        0.96        0.57      0.44 o 
  -9   1   0       43.92       44.48      1.68 o 
  -8   1   0        3.58        4.57      0.46 o 
  -7   1   0       84.72       92.50      1.62 o 
  -6   1   0      191.83      204.78      3.24 o 
  -5   1   0       57.43       59.37      1.54 o 
  -4   1   0      790.53      832.24     21.06 o 
  -3   1   0       11.95       14.96      0.47 o 
  -2   1   0     2045.61     1870.03     75.62 o 
  -1   1   0     1145.43      906.27     25.76 o 
   1   1   0      311.68      272.48      7.87 o 
   2   1   0     2068.51     1802.61     45.13 o 
   3   1   0      367.45      371.71      7.16 o 
   4   1   0      281.88      273.79      7.08 o 
   5   1   0       78.09       77.57      1.49 o 
   6   1   0      141.43      152.00      5.05 o 
   7   1   0        0.47        0.67      0.32 o 
   8   1   0       91.12       92.75      2.74 o 
   9   1   0        1.28        1.24      0.42 o 
  -9   2   0       23.96       25.05      1.09 o 
  -8   2   0       10.93       12.76      0.41 o 
  -7   2   0      210.06      224.80      5.08 o 
  -6   2   0      102.44      111.08      2.98 o 
  -5   2   0      519.53      506.94      5.24 o 
  -4   2   0      529.86      505.97      6.54 o 
  -3   2   0      452.92      425.70     13.11 o 
  -2   2   0       96.35       90.29      2.04 o 
  -1   2   0      423.87      420.08     10.45 o 
   0   2   0     2201.34     2000.78     46.51 o 
   1   2   0       10.67        8.36      0.42 o 
   2   2   0      429.75      401.80     16.49 o 
   3   2   0      245.78      246.61      7.26 o 
   4   2   0      383.22      361.85      5.19 o 
   5   2   0      140.82      143.19      2.01 o 
   6   2   0      525.82      548.51     13.68 o 
   7   2   0        1.48        1.80      0.33 o 
   8   2   0        3.31        3.69      0.41 o 
   9   2   0        7.53        7.94      0.46 o 
  -9   3   0        2.63        3.74      0.46 o 
  -8   3   0       34.37       36.55      0.58 o 
  -7   3   0       23.21       25.91      0.49 o 
  -6   3   0      196.10      206.94      2.75 o 
  -5   3   0       65.24       61.45      0.56 o 
  -4   3   0       12.16       12.58      0.50 o 
  -3   3   0       67.76       76.80      3.27 o 
  -2   3   0      506.38      490.10     13.82 o 
  -1   3   0     2136.86     1944.10     66.74 o 
   0   3   0      287.06      283.78      5.95 o 
   1   3   0        8.08       11.60      0.39 o 
   2   3   0      653.93      593.53     12.33 o 
   3   3   0       13.95       16.82      0.51 o 
   4   3   0       29.70       35.31      0.90 o 
   5   3   0       19.37       23.18      0.41 o 
   6   3   0       53.23       57.22      1.17 o 
   7   3   0        6.96        6.58      0.40 o 
   8   3   0       13.68       13.75      0.41 o 
   9   3   0        7.79        7.85      0.54 o 
  -9   4   0       19.49       18.32      0.53 o 
  -8   4   0      119.64      120.00      2.89 o 
  -7   4   0       82.50       84.34      1.32 o 
  -6   4   0        0.25        0.11      0.32 o 
  -5   4   0       37.11       35.16      0.57 o 
  -4   4   0     1216.56     1195.53     25.29 o 
  -3   4   0       19.66       18.09      0.71 o 
  -2   4   0      653.77      598.82    101.60 o 
  -1   4   0      255.52      275.97      4.45 o 
   0   4   0        5.06        4.41      1.18 o 
   1   4   0      168.55      150.43      2.22 o 
   2   4   0       42.69       41.10      0.78 o 
   3   4   0      200.24      201.45      6.95 o 
   4   4   0      102.28      102.14      2.40 o 
   5   4   0        4.24        4.91      0.37 o 
   6   4   0      331.20      342.09      4.40 o 
   7   4   0        4.06        4.44      0.39 o 
   8   4   0        0.74        1.03      0.41 o 
  -9   5   0        4.35        3.84      0.41 o 
  -8   5   0      208.01      211.39      4.07 o 
  -7   5   0      118.04      123.74      1.95 o 
  -6   5   0      578.04      605.59     10.24 o 
  -5   5   0      176.51      184.73      3.31 o 
  -4   5   0        2.17        1.47      0.35 o 
  -3   5   0      554.00      611.89      6.81 o 
  -2   5   0      139.83      129.00      3.88 o 
  -1   5   0        1.55        1.90      0.31 o 
   0   5   0        0.17        0.65      0.35 o 
   1   5   0        1.84        1.16      0.32 o 
   2   5   0      236.90      228.27      3.14 o 
   3   5   0        8.83       10.85      0.41 o 
   4   5   0      962.86      925.15     14.21 o 
   5   5   0       15.88       18.06      0.74 o 
   6   5   0       95.90       89.86      2.82 o 
   7   5   0       11.28       11.65      0.56 o 
   8   5   0        2.34        2.05      0.44 o 
  -8   6   0       24.31       20.75      0.56 o 
  -7   6   0       20.74       22.10      0.45 o 
  -6   6   0        0.37        0.50      0.37 o 
  -5   6   0       17.24       19.48      0.55 o 
  -4   6   0      200.87      196.70      7.28 o 
  -3   6   0       62.78       73.10      2.51 o 
  -2   6   0      103.44      113.70      2.47 o 
  -1   6   0       75.10       82.51      4.13 o 
   0   6   0      247.68      240.92      5.00 o 
   1   6   0       29.70       27.39      0.48 o 
   2   6   0       31.19       31.95      0.59 o 
   3   6   0      367.20      366.12     10.81 o 
   4   6   0        5.74        5.35      0.38 o 
   5   6   0      208.26      208.81      4.20 o 
   6   6   0       61.56       59.93      1.57 o 
   7   6   0       17.42       15.05      0.50 o 
  -8   7   0       11.32       10.39      0.65 o 
  -7   7   0       63.00       59.88      1.33 o 
  -6   7   0       34.14       29.60      1.07 o 
  -5   7   0        8.82       10.19      0.64 o 
  -4   7   0       46.14       41.13      0.98 o 
  -3   7   0       56.84       53.20      0.66 o 
  -2   7   0      434.57      406.93     15.48 o 
  -1   7   0       97.24       84.28      1.20 o 
   0   7   0      163.87      164.08      2.85 o 
   1   7   0      194.19      189.07      4.30 o 
   2   7   0      138.61      135.28      1.81 o 
   3   7   0       49.69       50.41      0.96 o 
   4   7   0        6.04        6.28      0.37 o 
   5   7   0        3.86        3.39      0.34 o 
   6   7   0        8.26        6.95      0.47 o 
  -7   8   0       61.87       55.68      1.71 o 
  -6   8   0        0.29        0.07      0.44 o 
  -5   8   0        1.05        0.81      0.54 o 
  -4   8   0       69.75       70.84      1.71 o 
  -3   8   0        3.32        5.71      0.50 o 
  -2   8   0        0.01        0.61      0.36 o 
  -1   8   0        3.84        3.70      0.47 o 
   0   8   0       17.34       16.44      1.22 o 
   1   8   0        7.73        9.42      0.42 o 
   2   8   0      171.48      173.00      1.74 o 
   3   8   0       85.29       79.43      1.97 o 
   4   8   0       36.45       34.54      0.66 o 
   5   8   0        8.96        8.71      0.44 o 
  -5   9   0        0.01        0.26      0.50 o 
  -4   9   0       10.29       10.77      0.60 o 
  -3   9   0        7.09        6.84      0.50 o 
  -2   9   0       41.93       40.58      0.85 o 
  -1   9   0       68.61       63.38      2.87 o 
   0   9   0      106.93      103.65      4.84 o 
   1   9   0       14.10       15.62      0.46 o 
   2   9   0        9.66        8.91      0.44 o 
   3   9   0        3.92        4.36      0.44 o 
   4   9   0       15.60       13.93      0.44 o 
  -3  10   0       34.67       31.67      0.70 o 
  -2  10   0       85.61       85.24      2.15 o 
  -1  10   0        1.86        1.33      0.55 o 
   0  10   0        0.11        0.70      0.56 o 
   1  10   0       80.94       88.14      4.16 o 
   2  10   0       27.56       25.82      0.64 o 
  -2 -10   1        0.29        0.10      0.49 o 
  -1 -10   1        4.66        5.15      0.47 o 
   0 -10   1       16.05       15.16      0.52 o 
   1 -10   1       13.02       12.25      0.56 o 
   2 -10   1        7.95        7.30      0.59 o 
   3 -10   1       22.71       21.23      0.52 o 
  -4  -9   1        4.11        5.21      0.53 o 
  -3  -9   1       46.17       46.55      0.63 o 
  -2  -9   1       27.63       23.66      4.12 o 
  -1  -9   1        3.15        2.59      0.37 o 
   0  -9   1        6.86        6.02      0.56 o 
   1  -9   1       10.85        9.30      0.48 o 
   2  -9   1        0.03        0.21      0.44 o 
   3  -9   1        6.24        4.48      0.42 o 
   4  -9   1       50.71       46.96      0.69 o 
   5  -9   1        6.12        4.98      0.61 o 
  -6  -8   1        2.07        1.84      0.44 o 
  -5  -8   1        1.35        1.14      0.39 o 
  -4  -8   1       18.07       17.79      0.44 o 
  -3  -8   1       62.07       59.91      1.49 o 
  -2  -8   1       96.64       97.00      1.22 o 
  -1  -8   1        0.00        0.57      0.42 o 
   0  -8   1        7.99        6.25      0.61 o 
   1  -8   1       50.77       48.66      0.65 o 
   2  -8   1        6.06        7.83      0.47 o 
   3  -8   1        6.11        3.39      0.53 o 
   4  -8   1       23.67       25.10      0.61 o 
   5  -8   1       14.39       11.57      0.52 o 
   6  -8   1       24.60       25.34      0.67 o 
   7  -8   1       98.54       74.66     10.42 o 
  -7  -7   1        1.15        2.14      0.46 o 
  -6  -7   1        8.77        9.67      0.39 o 
  -5  -7   1        1.33        2.25      0.40 o 
  -4  -7   1        4.80        5.13      0.36 o 
  -3  -7   1       19.00       19.28      0.70 o 
  -2  -7   1       17.42       19.81      0.57 o 
  -1  -7   1       30.78       27.03      1.25 o 
   0  -7   1       47.00       48.60      1.68 o 
   1  -7   1        0.53        0.97      0.43 o 
   2  -7   1       67.34       64.50      2.78 o 
   3  -7   1      195.77      186.67      8.56 o 
   4  -7   1        0.97        1.55      0.73 o 
   5  -7   1      125.18      128.10      2.29 o 
   6  -7   1        3.20        3.69      0.49 o 
   7  -7   1       40.69       37.54      0.82 o 
  -7  -6   1       24.59       24.46      0.63 o 
  -6  -6   1       20.64       20.14      0.46 o 
  -5  -6   1      135.20      133.77      1.91 o 
  -4  -6   1      153.32      154.05      4.24 o 
  -3  -6   1        7.27        9.94      0.36 o 
  -2  -6   1      126.00      127.48      1.75 o 
  -1  -6   1      258.07      240.76      4.21 o 
   0  -6   1       18.70       15.10      0.61 o 
   1  -6   1       23.41       29.14      0.83 o 
   2  -6   1      113.56      121.28      2.23 o 
   3  -6   1      203.85      199.06      8.78 o 
   4  -6   1      247.41      243.72      4.20 o 
   5  -6   1       11.87       12.52      0.43 o 
   6  -6   1        3.95        4.42      0.40 o 
   7  -6   1        0.33        0.86      0.41 o 
   8  -6   1        5.46        7.25      1.24 o 
  -8  -5   1        2.67        3.86      0.41 o 
  -7  -5   1        8.61       10.79      0.47 o 
  -6  -5   1        0.20        0.69      0.40 o 
  -5  -5   1       11.49       12.35      0.44 o 
  -4  -5   1       84.16       83.97      1.99 o 
  -3  -5   1      180.91      181.74      2.87 o 
  -2  -5   1        0.77        2.22      0.33 o 
  -1  -5   1       29.26       25.74      0.70 o 
   0  -5   1      791.03      577.70     97.58 o 
   1  -5   1      171.42      177.84      1.30 o 
   2  -5   1        7.65        6.14      0.57 o 
   3  -5   1        0.14        0.95      0.60 o 
   4  -5   1        0.01        0.36      0.42 o 
   5  -5   1       17.06       16.56      0.44 o 
   6  -5   1      231.87      242.69      1.79 o 
   7  -5   1      144.71      145.86      2.23 o 
   8  -5   1      138.31      145.32      6.06 o 
   9  -5   1        1.97        2.41      0.44 o 
  -9  -4   1        6.41        6.88      0.52 o 
  -8  -4   1       14.88       14.20      0.41 o 
  -7  -4   1      126.22      133.03      2.39 o 
  -6  -4   1      276.09      278.48      4.93 o 
  -5  -4   1       92.60       94.80      2.15 o 
  -4  -4   1       32.57       35.66      0.83 o 
  -3  -4   1      340.57      354.93      6.19 o 
  -2  -4   1        5.89        3.94      0.33 o 
  -1  -4   1      375.55      424.52      9.23 o 
   0  -4   1      111.13      118.16      4.71 o 
   1  -4   1     2526.84     2526.87     97.08 o 
   2  -4   1      206.56      182.50      4.36 o 
   3  -4   1       19.14       12.17      0.50 o 
   4  -4   1     1078.53     1050.19     25.86 o 
   5  -4   1        0.02        0.87      0.40 o 
   6  -4   1        3.33        3.89      0.38 o 
   7  -4   1        2.04        3.83      0.98 o 
   8  -4   1       94.82       98.21      3.56 o 
   9  -4   1        9.74        9.79      0.55 o 
  -9  -3   1        6.40        5.51      0.41 o 
  -8  -3   1        6.18        7.39      0.48 o 
  -7  -3   1       59.18       59.95      0.59 o 
  -6  -3   1        0.18        0.20      0.34 o 
  -5  -3   1        9.73        9.05      0.44 o 
  -4  -3   1       12.26       12.25      0.39 o 
  -3  -3   1      250.99      236.93      8.92 o 
  -2  -3   1        7.23        3.47      0.32 o 
  -1  -3   1      380.89      378.18      5.66 o 
   0  -3   1     2194.84     2097.30     23.17 o 
   1  -3   1       63.35       52.47      1.59 o 
   2  -3   1       86.23       83.05      1.30 o 
   3  -3   1      355.14      391.49     10.12 o 
   4  -3   1        8.50        7.41      0.36 o 
   5  -3   1        0.55        1.93      0.36 o 
   6  -3   1      198.02      199.30      1.03 o 
   7  -3   1       45.24       48.69      1.01 o 
   8  -3   1       30.11       34.27      0.92 o 
   9  -3   1       26.69       24.95      1.17 o 
  -9  -2   1       27.26       27.54      0.55 o 
  -8  -2   1       20.09       21.19      0.48 o 
  -7  -2   1        3.50        4.17      0.37 o 
  -6  -2   1       46.35       43.71      0.87 o 
  -5  -2   1       11.07       10.90      0.45 o 
  -4  -2   1        8.20       10.56      0.58 o 
  -3  -2   1      193.79      171.12      5.34 o 
  -2  -2   1       29.90       27.64      0.74 o 
  -1  -2   1     2756.88     2353.71    111.78 o 
   0  -2   1      234.10      212.04      3.81 o 
   1  -2   1        5.22        5.15      0.48 o 
   2  -2   1      279.78      266.93     10.28 o 
   3  -2   1      151.40      160.70      2.40 o 
   4  -2   1      119.34      108.84      2.60 o 
   5  -2   1       16.77       14.20      0.42 o 
   6  -2   1      118.61      118.97      1.87 o 
   7  -2   1        0.41        2.86      0.84 o 
   8  -2   1       25.97       26.04      0.78 o 
   9  -2   1       89.72       87.30      3.04 o 
 -10  -1   1        2.09        1.86      0.65 o 
  -9  -1   1       28.80       30.32      0.85 o 
  -8  -1   1       21.76       23.88      0.80 o 
  -7  -1   1       70.58       71.26      2.21 o 
  -6  -1   1       12.33       13.63      0.56 o 
  -5  -1   1       66.73       64.52      1.38 o 
  -4  -1   1     1247.06     1188.14     23.93 o 
  -3  -1   1        0.03        1.14      0.40 o 
  -2  -1   1        1.62        3.38      0.48 o 
  -1  -1   1      368.30      280.61     12.46 o 
   1  -1   1     2897.60     2155.28     50.91 o 
   2  -1   1      395.94      390.54      9.50 o 
   3  -1   1      744.33      680.13     19.50 o 
   4  -1   1       99.73      115.81      1.22 o 
   5  -1   1        2.05        5.18      0.57 o 
   6  -1   1       11.22        9.01      0.45 o 
   7  -1   1       65.85       74.92      1.55 o 
   8  -1   1        0.60        1.05      0.38 o 
   9  -1   1        0.72        0.68      0.39 o 
 -10   0   1       10.52        9.43      0.54 o 
  -9   0   1       38.91       40.02      0.99 o 
  -8   0   1       11.20       10.54      0.44 o 
  -7   0   1       24.93       26.46      1.09 o 
  -6   0   1      213.93      210.21      3.96 o 
  -5   0   1       72.69       84.48      5.81 o 
  -4   0   1        1.62        1.79      0.38 o 
  -3   0   1      672.09      659.96     14.76 o 
  -2   0   1     4395.74     3565.63    337.49 o 
   1   0   1       78.40       74.79      1.72 o 
   2   0   1       19.52       23.45      0.59 o 
   3   0   1      316.47      310.70      5.23 o 
   4   0   1      123.57      123.97      2.36 o 
   5   0   1      270.01      273.08      8.41 o 
   6   0   1       31.31       30.48      1.02 o 
   7   0   1       37.31       37.57      1.50 o 
   8   0   1       51.92       50.64      1.34 o 
   9   0   1       77.66       82.84      2.54 o 
 -10   1   1       17.49       17.06      0.65 o 
  -9   1   1       72.04       75.79      2.20 o 
  -8   1   1       24.73       28.33      0.88 o 
  -7   1   1      164.05      179.92      3.32 o 
  -6   1   1        8.95        8.14      0.45 o 
  -5   1   1       32.12       36.16      0.76 o 
  -4   1   1     2833.58     2847.94    108.32 o 
  -3   1   1      165.71      171.19      1.98 o 
  -2   1   1    10144.70     7174.90    162.37 o 
  -1   1   1      398.83      307.47     11.38 o 
   1   1   1        9.29       10.42      0.55 o 
   2   1   1      198.79      195.29      4.25 o 
   3   1   1        1.78        1.70      0.36 o 
   4   1   1        3.15        4.74      0.62 o 
   5   1   1       57.36       59.95      2.41 o 
   6   1   1      121.46      129.19      2.71 o 
   7   1   1        2.37        2.77      0.35 o 
   8   1   1       81.48       76.43      3.11 o 
   9   1   1        6.70        7.99      0.82 o 
 -10   2   1       50.16       48.90      0.74 o 
  -9   2   1        7.03        6.05      0.51 o 
  -8   2   1       18.86       18.44      0.45 o 
  -7   2   1      171.30      173.64      3.37 o 
  -6   2   1      200.26      199.27      2.84 o 
  -5   2   1       69.37       57.73      0.80 o 
  -4   2   1       99.24      100.72      1.41 o 
  -3   2   1        0.85        0.96      0.47 o 
  -2   2   1      529.73      481.35      7.52 o 
  -1   2   1        0.15        0.27      0.48 o 
   0   2   1     1448.19     1325.35     21.71 o 
   1   2   1      348.76      336.51      5.63 o 
   2   2   1       52.12       57.78      2.99 o 
   3   2   1       69.85       62.12      1.79 o 
   4   2   1     1530.97     1518.38     31.43 o 
   5   2   1      134.05      137.53      3.55 o 
   6   2   1      754.33      759.89     15.01 o 
   7   2   1        8.96        8.70      0.34 o 
   8   2   1        9.09        9.42      0.50 o 
   9   2   1       64.86       60.43      1.58 o 
  -9   3   1      198.53      194.56      6.67 o 
  -8   3   1       67.99       72.61      1.42 o 
  -7   3   1      107.11      120.38      1.37 o 
  -6   3   1        2.57        3.02      0.34 o 
  -5   3   1       96.81       89.21      2.64 o 
  -4   3   1       36.36       34.21      0.92 o 
  -3   3   1      180.05      172.70      2.13 o 
  -2   3   1       43.81       60.96      2.39 o 
  -1   3   1       46.85       51.42      0.86 o 
   0   3   1       37.16       41.04      1.25 o 
   1   3   1       73.57       82.99      2.56 o 
   2   3   1     1335.85     1307.80     31.57 o 
   3   3   1      316.11      290.19      8.63 o 
   4   3   1       62.46       64.07      2.47 o 
   5   3   1       82.01       86.77      1.99 o 
   6   3   1      159.86      164.26      3.16 o 
   7   3   1        1.59        1.67      0.31 o 
   8   3   1       50.48       49.42      0.82 o 
   9   3   1        0.80        0.63      0.45 o 
  -9   4   1        9.61        7.06      0.45 o 
  -8   4   1       11.04       11.11      0.51 o 
  -7   4   1       43.85       44.40      0.96 o 
  -6   4   1        5.36        6.58      0.38 o 
  -5   4   1       71.37       80.26      1.11 o 
  -4   4   1      611.25      651.78      8.27 o 
  -3   4   1      932.82      989.98     19.93 o 
  -2   4   1      103.68      135.39      3.16 o 
  -1   4   1      275.89      260.73      2.68 o 
   0   4   1      692.23      631.49      9.03 o 
   1   4   1      189.99      175.85      3.36 o 
   2   4   1        3.44        3.09      0.31 o 
   3   4   1      271.42      269.34      8.18 o 
   4   4   1       20.53       20.55      1.07 o 
   5   4   1        0.22       -0.03      0.37 o 
   6   4   1      100.56       97.42      2.84 o 
   7   4   1       26.96       25.82      0.94 o 
   8   4   1        2.10        1.92      0.38 o 
  -9   5   1        8.53        6.10      0.52 o 
  -8   5   1       97.45       97.27      2.33 o 
  -7   5   1       37.03       37.58      1.20 o 
  -6   5   1      148.25      153.97      2.21 o 
  -5   5   1      150.49      152.99      5.00 o 
  -4   5   1       69.72       66.16      1.38 o 
  -3   5   1      115.99      117.64      3.90 o 
  -2   5   1        6.74        6.08      0.70 o 
  -1   5   1      103.47       90.90      2.71 o 
   0   5   1       38.17       50.76      1.00 o 
   1   5   1       21.05       21.33      0.39 o 
   2   5   1     1225.46     1174.32     17.69 o 
   3   5   1      175.05      176.41      3.02 o 
   4   5   1      289.77      295.11      7.77 o 
   5   5   1        0.70        1.08      0.33 o 
   6   5   1        1.44        1.43      0.34 o 
   7   5   1        0.90        1.13      0.34 o 
   8   5   1       45.47       41.64      1.70 o 
  -8   6   1       31.32       30.65      1.16 o 
  -7   6   1       12.77       12.69      0.39 o 
  -6   6   1        5.97        6.76      0.47 o 
  -5   6   1       27.51       28.85      1.25 o 
  -4   6   1      271.08      264.12      3.57 o 
  -3   6   1       24.23       22.98      0.57 o 
  -2   6   1        4.53        5.22      0.39 o 
  -1   6   1       55.36       49.76      0.59 o 
   0   6   1      327.41      270.46     32.00 o 
   1   6   1        4.07        3.93      0.33 o 
   2   6   1     1904.99     1854.61     28.26 o 
   3   6   1      104.11      111.67      3.77 o 
   4   6   1       20.86       21.32      0.94 o 
   5   6   1       79.89       77.00      1.57 o 
   6   6   1        9.90        9.41      0.46 o 
   7   6   1       14.03       12.70      0.74 o 
  -8   7   1       66.38       61.10      1.48 o 
  -7   7   1       46.02       50.29      0.61 o 
  -6   7   1       26.26       21.94      3.29 o 
  -5   7   1       12.22       12.37      0.51 o 
  -4   7   1       29.45       30.25      2.11 o 
  -3   7   1       31.06       30.61      0.56 o 
  -2   7   1      478.90      474.60     19.00 o 
  -1   7   1        9.13        9.88      0.39 o 
   0   7   1       28.86       27.99      0.58 o 
   1   7   1      500.56      495.53     13.65 o 
   2   7   1       62.44       62.67      1.46 o 
   3   7   1       22.08       21.60      0.39 o 
   4   7   1       26.87       26.30      0.65 o 
   5   7   1        0.65        0.70      0.35 o 
   6   7   1        0.11        0.57      0.38 o 
  -7   8   1        0.12       -0.10      0.45 o 
  -6   8   1        6.78        5.58      0.60 o 
  -5   8   1      137.76      134.37      1.17 o 
  -4   8   1      172.21      165.44     10.25 o 
  -3   8   1        7.30        8.97      0.44 o 
  -2   8   1        0.47        0.37      0.51 o 
  -1   8   1        5.39        5.83      0.40 o 
   0   8   1        9.80       10.66      0.40 o 
   1   8   1       11.87       11.63      0.72 o 
   2   8   1       68.75       70.08      0.74 o 
   3   8   1        2.55        2.40      0.39 o 
   4   8   1        0.63        1.25      0.40 o 
   5   8   1        3.66        4.09      0.44 o 
  -5   9   1        1.08        2.13      0.51 o 
  -4   9   1        3.41        3.49      0.49 o 
  -3   9   1       18.90       18.21      0.56 o 
  -2   9   1      115.31      108.83      2.90 o 
  -1   9   1       39.17       40.63      1.22 o 
   0   9   1       49.19       49.37      1.02 o 
   1   9   1       22.64       25.16      0.67 o 
   2   9   1        0.39        0.84      0.43 o 
   3   9   1        0.23        0.71      0.40 o 
   4   9   1       19.85       19.44      0.49 o 
  -3  10   1        0.60        1.02      0.48 o 
  -2  10   1        7.52        8.10      0.68 o 
  -1  10   1       15.50       15.28      0.99 o 
   0  10   1        7.24        6.78      0.59 o 
   1  10   1        5.07        5.13      0.49 o 
   2  10   1       12.30       11.29      0.80 o 
  -2 -10   2        0.15        0.66      0.39 o 
  -1 -10   2        7.16        9.05      0.53 o 
   0 -10   2        3.14        4.58      0.43 o 
   1 -10   2        0.85        0.53      0.47 o 
   2 -10   2       13.53       13.13      0.51 o 
   3 -10   2        8.20        9.26      0.49 o 
  -4  -9   2        0.09        0.56      0.41 o 
  -3  -9   2       48.68       49.35      2.43 o 
  -2  -9   2       20.03       20.84      0.58 o 
  -1  -9   2        8.62        8.93      0.46 o 
   0  -9   2        3.76        4.16      0.54 o 
   1  -9   2       70.61       65.78      2.30 o 
   2  -9   2        8.00        8.40      0.48 o 
   3  -9   2       33.16       28.24      1.36 o 
   4  -9   2       50.51       45.34      1.60 o 
   5  -9   2        0.02        0.54      0.40 o 
  -6  -8   2        7.26        6.32      0.48 o 
  -5  -8   2        4.62        5.34      0.47 o 
  -4  -8   2        4.04        5.32      0.46 o 
  -3  -8   2       82.54       83.56      1.49 o 
  -2  -8   2        0.89        0.53      0.37 o 
  -1  -8   2       53.47       52.14      1.93 o 
   0  -8   2       77.96       72.62      1.48 o 
   1  -8   2      137.30      128.56      1.06 o 
   2  -8   2       18.78       17.04      0.73 o 
   3  -8   2      109.47       98.82      1.72 o 
   4  -8   2        3.22        4.00      0.58 o 
   5  -8   2        1.63        1.41      0.41 o 
   6  -8   2       74.44       67.17      0.79 o 
  -7  -7   2       22.56       19.19      0.78 o 
  -6  -7   2        5.33        5.12      0.45 o 
  -5  -7   2        0.02        0.43      0.38 o 
  -4  -7   2       29.56       29.73      0.87 o 
  -3  -7   2      166.99      164.53      4.79 o 
  -2  -7   2        0.01        0.54      0.37 o 
  -1  -7   2        5.31        7.94      0.39 o 
   0  -7   2       12.53        7.88      0.46 o 
   1  -7   2      113.51       92.91      3.74 o 
   2  -7   2       29.05       25.51      1.50 o 
   3  -7   2      137.30      128.47      2.25 o 
   4  -7   2        0.14        0.70      0.46 o 
   5  -7   2       33.34       35.11      0.89 o 
   6  -7   2        6.04        5.86      0.54 o 
   7  -7   2        7.86        9.05      0.50 o 
  -8  -6   2        2.35        1.65      0.52 o 
  -7  -6   2        7.25        7.46      0.44 o 
  -6  -6   2        8.00        8.19      0.41 o 
  -5  -6   2      171.80      170.21      4.03 o 
  -4  -6   2      148.60      154.36      4.48 o 
  -3  -6   2      418.02      425.59      7.31 o 
  -2  -6   2        0.49        0.56      0.32 o 
  -1  -6   2       82.31       79.63      2.40 o 
   0  -6   2        8.23        9.57      0.55 o 
   1  -6   2      200.97      185.75     12.57 o 
   2  -6   2       66.86       68.39      2.72 o 
   3  -6   2      235.46      236.77     24.99 o 
   4  -6   2       17.58       19.24      0.51 o 
   5  -6   2       37.90       41.50      0.73 o 
   6  -6   2       33.77       34.04      0.70 o 
   7  -6   2        6.98        8.44      0.44 o 
   8  -6   2       18.14       19.19      0.53 o 
  -8  -5   2        1.95        1.53      0.47 o 
  -7  -5   2       23.52       23.04      0.82 o 
  -6  -5   2      293.97      307.30      8.47 o 
  -5  -5   2       48.95       49.90      1.13 o 
  -4  -5   2      240.12      240.46      6.31 o 
  -3  -5   2      112.44      113.29      3.54 o 
  -2  -5   2      311.88      308.13      4.95 o 
  -1  -5   2      251.90      254.21      5.10 o 
   0  -5   2      217.66      207.73      5.87 o 
   1  -5   2      273.94      308.68      9.32 o 
   2  -5   2        2.19        3.80      0.59 o 
   3  -5   2      500.79      531.21     18.95 o 
   4  -5   2       21.45       19.07      0.45 o 
   5  -5   2        0.87        2.03      0.44 o 
   6  -5   2        1.16        2.35      0.38 o 
   7  -5   2       31.02       30.75      0.51 o 
   8  -5   2        3.05        1.95      0.39 o 
  -9  -4   2       26.95       24.91      0.71 o 
  -8  -4   2       23.01       22.71      0.53 o 
  -7  -4   2      194.47      199.91      4.35 o 
  -6  -4   2       50.24       49.14      0.93 o 
  -5  -4   2       60.01       60.79      1.17 o 
  -4  -4   2      233.25      216.61      4.06 o 
  -3  -4   2      147.69      152.30      2.97 o 
  -2  -4   2      159.41      157.59      1.30 o 
  -1  -4   2      240.02      256.23      2.74 o 
   0  -4   2      107.67      141.94      3.45 o 
   1  -4   2       30.40       29.90      1.74 o 
   2  -4   2      122.59      112.79      2.51 o 
   3  -4   2      470.47      447.10     21.14 o 
   4  -4   2      319.48      309.14     10.35 o 
   5  -4   2       33.42       36.49      0.57 o 
   6  -4   2        0.99        0.91      0.32 o 
   7  -4   2       62.10       67.49      0.74 o 
   8  -4   2       82.81       79.66      1.57 o 
   9  -4   2        6.44        5.83      0.43 o 
  -9  -3   2       31.41       29.97      0.70 o 
  -8  -3   2       58.92       60.39      1.05 o 
  -7  -3   2      137.89      137.28      1.86 o 
  -6  -3   2      124.76      138.18      3.23 o 
  -5  -3   2      324.38      348.27      7.07 o 
  -4  -3   2       38.80       40.62      1.14 o 
  -3  -3   2      140.51      143.52      2.63 o 
  -2  -3   2       36.40       24.14      0.62 o 
  -1  -3   2      198.50      199.83      3.69 o 
   0  -3   2        7.79       13.23      0.51 o 
   1  -3   2      444.37      378.10     18.63 o 
   2  -3   2       48.59       44.15      0.73 o 
   3  -3   2       65.43       56.52      1.15 o 
   4  -3   2      395.16      413.85     13.39 o 
   5  -3   2       46.68       42.98      1.13 o 
   6  -3   2      357.57      376.28      2.44 o 
   7  -3   2        8.49        6.89      0.41 o 
   8  -3   2        0.53        0.59      0.41 o 
   9  -3   2       38.54       36.77      1.08 o 
  -9  -2   2       12.77       12.14      0.51 o 
  -8  -2   2        1.24        2.01      0.42 o 
  -7  -2   2       32.95       35.07      0.93 o 
  -6  -2   2        1.03        1.70      0.37 o 
  -5  -2   2        0.04        1.60      0.70 o 
  -4  -2   2       17.91       20.31      0.51 o 
  -3  -2   2      616.28      589.64     22.50 o 
  -2  -2   2       71.41       65.25      1.23 o 
  -1  -2   2     1467.06     1301.49     60.21 o 
   0  -2   2      396.43      376.55     15.60 o 
   1  -2   2      596.23      570.81     13.87 o 
   2  -2   2      481.36      470.23      7.87 o 
   3  -2   2      286.91      297.70      5.05 o 
   4  -2   2      121.99      109.14      2.68 o 
   5  -2   2      248.39      304.44      3.19 o 
   6  -2   2       46.00       53.53      0.79 o 
   7  -2   2       95.85      105.51      1.33 o 
   8  -2   2       95.15       93.63      2.76 o 
   9  -2   2       50.41       52.98      2.56 o 
 -10  -1   2        4.92        5.48      0.55 o 
  -9  -1   2       22.95       23.53      0.86 o 
  -8  -1   2       43.74       42.68      1.25 o 
  -7  -1   2       35.98       36.35      1.64 o 
  -6  -1   2       91.46       92.79      2.52 o 
  -5  -1   2       77.33       78.67      1.82 o 
  -4  -1   2       10.78        9.80      0.44 o 
  -3  -1   2       61.62       56.28      1.38 o 
  -2  -1   2        2.60        0.67      0.55 o 
  -1  -1   2     3352.40     2948.20    212.19 o 
   0  -1   2      125.79       98.32      3.69 o 
   1  -1   2     2226.44     2024.83     42.33 o 
   2  -1   2        0.98        2.49      0.37 o 
   3  -1   2       17.35       18.10      0.43 o 
   4  -1   2       96.10      110.15      2.83 o 
   5  -1   2      309.53      319.28      7.06 o 
   6  -1   2      127.07      122.74      2.33 o 
   7  -1   2       20.26       20.59      0.72 o 
   8  -1   2       38.76       36.48      2.35 o 
   9  -1   2        5.88        4.92      0.47 o 
 -10   0   2        2.66        2.22      0.53 o 
  -9   0   2       51.77       50.07      1.79 o 
  -8   0   2       80.95       83.10      5.19 o 
  -7   0   2       30.67       28.88      1.53 o 
  -6   0   2      103.00      101.94      2.36 o 
  -5   0   2       20.62       23.71      0.52 o 
  -4   0   2      369.98      418.54      5.96 o 
  -3   0   2      307.32      314.20      4.94 o 
  -1   0   2      147.56      130.77      3.07 o 
   1   0   2     1917.77     1534.15     21.55 o 
   2   0   2      299.94      302.26      4.88 o 
   3   0   2     1182.34     1045.22     33.50 o 
   4   0   2       24.80       20.96      0.49 o 
   5   0   2       37.07       34.65      1.00 o 
   6   0   2        0.90        1.14      0.35 o 
   7   0   2       40.26       44.65      1.62 o 
   8   0   2       39.25       42.71      1.70 o 
   9   0   2        4.04        4.75      0.46 o 
 -10   1   2       40.55       38.87      1.78 o 
  -9   1   2       16.37       18.08      0.59 o 
  -8   1   2       12.79       13.55      0.53 o 
  -7   1   2        1.12        1.44      0.44 o 
  -6   1   2       35.07       31.11      0.52 o 
  -5   1   2       71.34       77.31      1.74 o 
  -4   1   2      513.69      492.98      4.80 o 
  -3   1   2     1997.70     1962.97     63.48 o 
  -2   1   2     1448.99     1324.92     20.66 o 
  -1   1   2       56.23       47.79      1.68 o 
   0   1   2      203.09      176.21      6.70 o 
   1   1   2      115.04       96.35      4.44 o 
   2   1   2      226.04      214.95      2.63 o 
   3   1   2      156.69      168.67      2.81 o 
   4   1   2       24.32       25.90      0.99 o 
   5   1   2      287.16      280.80      8.24 o 
   6   1   2        3.89        2.29      0.33 o 
   7   1   2       23.18       23.53      0.73 o 
   8   1   2        5.18        5.10      0.46 o 
   9   1   2       20.93       17.65      0.51 o 
 -10   2   2        8.63        6.39      0.46 o 
  -9   2   2       27.46       23.29      0.56 o 
  -8   2   2        0.04        0.75      0.42 o 
  -7   2   2       11.28       11.24      0.45 o 
  -6   2   2        0.53        0.30      0.34 o 
  -5   2   2      142.08      149.28      3.20 o 
  -4   2   2        8.13        7.36      0.48 o 
  -3   2   2      108.52      127.44      4.13 o 
  -2   2   2     1299.95     1261.81     31.09 o 
  -1   2   2     1500.11     1332.06     38.89 o 
   0   2   2      338.38      328.45      9.00 o 
   1   2   2      239.21      214.45      5.21 o 
   2   2   2      427.77      405.62     17.34 o 
   3   2   2      227.94      257.44      7.50 o 
   4   2   2       18.48       13.02      0.49 o 
   5   2   2       13.14       14.21      0.96 o 
   6   2   2      160.90      160.92      3.18 o 
   7   2   2        9.42       10.27      0.40 o 
   8   2   2       50.14       49.94      0.51 o 
   9   2   2       24.36       22.90      0.96 o 
 -10   3   2        2.51        1.30      1.15 o 
  -9   3   2      121.82      123.98      1.63 o 
  -8   3   2        4.82        5.46      0.41 o 
  -7   3   2       40.75       44.02      0.94 o 
  -6   3   2       14.29       14.14      0.48 o 
  -5   3   2      226.92      230.26      2.36 o 
  -4   3   2      223.83      197.95      1.43 o 
  -3   3   2        0.29        0.34      0.34 o 
  -2   3   2      681.65      589.73    108.11 o 
  -1   3   2       14.19       13.77      0.83 o 
   0   3   2      434.39      449.75      4.20 o 
   1   3   2     1084.02      988.75     26.77 o 
   2   3   2     2216.03     2178.69     49.40 o 
   3   3   2       66.30       73.74      2.19 o 
   4   3   2       20.58       18.05      0.69 o 
   5   3   2      105.52      108.57      3.36 o 
   6   3   2       60.47       59.32      1.74 o 
   7   3   2        2.70        2.92      0.36 o 
   8   3   2        9.84        8.79      0.41 o 
   9   3   2       67.74       62.51      2.48 o 
  -9   4   2       36.05       36.89      1.68 o 
  -8   4   2       34.41       36.57      0.54 o 
  -7   4   2       77.62       80.68      1.15 o 
  -6   4   2       78.28       84.63      1.38 o 
  -5   4   2      100.22       93.82      2.66 o 
  -4   4   2        6.20       12.45      0.61 o 
  -3   4   2        6.73        5.69      0.46 o 
  -2   4   2      289.70      318.90      2.64 o 
  -1   4   2      682.29      704.20     13.20 o 
   0   4   2       30.35       41.90      0.63 o 
   1   4   2       11.44        6.30      0.34 o 
   2   4   2       68.58       72.33      1.84 o 
   3   4   2       14.88       12.10      0.39 o 
   4   4   2       96.42       97.09      3.90 o 
   5   4   2        2.47        2.75      0.35 o 
   6   4   2       69.37       70.27      1.96 o 
   7   4   2        1.32        1.29      0.38 o 
   8   4   2       10.37        8.84      0.38 o 
  -9   5   2        8.30        8.04      0.42 o 
  -8   5   2        4.69        4.49      0.39 o 
  -7   5   2       91.38       91.45      1.29 o 
  -6   5   2        7.76        7.94      0.41 o 
  -5   5   2       18.06       14.69      0.43 o 
  -4   5   2      161.51      170.13      3.66 o 
  -3   5   2      237.81      238.39      1.88 o 
  -2   5   2      149.36      133.78      4.41 o 
  -1   5   2       18.91       17.67      0.54 o 
   0   5   2       84.35       97.28      1.65 o 
   1   5   2      216.70      228.89      4.01 o 
   2   5   2       81.58       68.95      1.82 o 
   3   5   2        6.97        7.60      0.34 o 
   4   5   2      277.14      274.84     10.69 o 
   5   5   2        0.36        0.46      0.33 o 
   6   5   2       33.20       36.53      0.52 o 
   7   5   2        5.31        5.33      0.44 o 
   8   5   2        7.07        6.19      0.45 o 
  -8   6   2       20.97       20.91      0.56 o 
  -7   6   2       11.50       11.80      0.42 o 
  -6   6   2       68.47       69.40      1.55 o 
  -5   6   2       29.79       31.14      0.53 o 
  -4   6   2       31.36       34.11      0.79 o 
  -3   6   2        2.21        1.23      0.45 o 
  -2   6   2        8.83        8.93      0.43 o 
  -1   6   2      146.00      144.38      8.17 o 
   0   6   2      380.48      376.04     10.34 o 
   1   6   2      677.73      659.62     11.99 o 
   2   6   2       93.44       99.83      1.44 o 
   3   6   2       30.40       32.20      0.71 o 
   4   6   2        5.80        7.11      0.35 o 
   5   6   2       14.00       14.09      0.57 o 
   6   6   2        5.19        4.36      0.35 o 
   7   6   2        4.29        4.34      0.40 o 
  -8   7   2       94.04       84.23      2.13 o 
  -7   7   2       39.87       40.44      0.62 o 
  -6   7   2       22.33       22.56      0.73 o 
  -5   7   2        0.15        0.38      0.60 o 
  -4   7   2       30.65       36.29      0.71 o 
  -3   7   2        2.38        2.75      0.40 o 
  -2   7   2      237.68      242.89      4.24 o 
  -1   7   2       25.99       25.13      0.63 o 
   0   7   2      178.26      174.18      2.07 o 
   1   7   2       26.73       26.08      0.51 o 
   2   7   2      153.37      151.77      2.97 o 
   3   7   2       94.60       90.67      2.21 o 
   4   7   2        0.80        0.65      0.36 o 
   5   7   2        0.54        0.55      0.37 o 
   6   7   2       47.24       46.34      1.45 o 
  -7   8   2       13.41       10.72      0.60 o 
  -6   8   2       28.59       25.91      0.99 o 
  -5   8   2      106.16      100.97      4.40 o 
  -4   8   2       87.40       87.26      1.35 o 
  -3   8   2        0.73        1.54      0.46 o 
  -2   8   2       15.40       15.04      0.56 o 
  -1   8   2        4.25        4.40      0.43 o 
   0   8   2        3.02        2.67      0.42 o 
   1   8   2       33.41       32.34      0.88 o 
   2   8   2        1.48        1.38      0.37 o 
   3   8   2        0.23        0.61      0.42 o 
   4   8   2        3.14        3.58      0.37 o 
   5   8   2       20.38       18.45      0.47 o 
  -5   9   2        0.73        0.96      0.60 o 
  -4   9   2       20.22       22.90      1.03 o 
  -3   9   2        6.66        7.58      0.51 o 
  -2   9   2       25.84       25.62      0.79 o 
  -1   9   2       22.29       23.29      0.71 o 
   0   9   2       10.33        9.94      0.42 o 
   1   9   2        5.33        4.44      0.38 o 
   2   9   2       51.91       46.03      1.32 o 
   3   9   2        5.02        4.84      0.37 o 
  -3  10   2        1.40        1.47      0.49 o 
  -2  10   2        2.22        1.59      0.57 o 
  -1  10   2       46.71       52.24      1.70 o 
   0  10   2        0.38        0.61      0.46 o 
   1  10   2        0.03        0.22      0.45 o 
  -2 -10   3        0.49        0.67      0.42 o 
  -1 -10   3       12.12       12.58      0.68 o 
   0 -10   3       32.98       28.70      0.93 o 
   1 -10   3        8.46        7.44      0.55 o 
   2 -10   3        0.45        0.60      0.41 o 
   3 -10   3        6.05        6.11      0.55 o 
  -4  -9   3       42.96       41.90      2.97 o 
  -3  -9   3       72.24       55.86     10.14 o 
  -2  -9   3       10.87       10.51      0.53 o 
  -1  -9   3       37.66       36.09      1.67 o 
   0  -9   3        2.74        3.48      0.50 o 
   1  -9   3        0.66        1.02      0.52 o 
   2  -9   3       30.02       34.91      0.64 o 
   3  -9   3       40.43       38.65      0.65 o 
   4  -9   3        4.08        4.57      0.45 o 
   5  -9   3        0.00        0.45      0.52 o 
  -6  -8   3       12.93       14.15      0.62 o 
  -5  -8   3       24.56       26.39      1.01 o 
  -4  -8   3        2.07        2.66      0.42 o 
  -3  -8   3       49.47       51.38      1.24 o 
  -2  -8   3        0.01        0.13      0.39 o 
  -1  -8   3        7.06        6.67      0.45 o 
   0  -8   3       64.11       62.36      2.36 o 
   1  -8   3      368.37      326.06     14.15 o 
   2  -8   3       31.91       30.72      0.72 o 
   3  -8   3       85.11       74.90      1.24 o 
   4  -8   3       30.92       29.89      0.90 o 
   5  -8   3        0.67        0.83      0.44 o 
   6  -8   3       34.69       33.06      0.99 o 
  -7  -7   3       22.70       19.54      0.91 o 
  -6  -7   3       26.06       26.02      0.61 o 
  -5  -7   3        6.42        7.33      0.44 o 
  -4  -7   3        0.02        0.32      0.39 o 
  -3  -7   3       69.64       70.21      1.69 o 
  -2  -7   3        1.81        2.14      0.45 o 
  -1  -7   3      212.12      191.95      6.07 o 
   0  -7   3        5.75        7.05      0.74 o 
   1  -7   3       62.73       45.95      0.79 o 
   2  -7   3       92.14       86.16      3.72 o 
   3  -7   3       41.28       38.79      0.86 o 
   4  -7   3       44.06       42.15      1.39 o 
   5  -7   3        6.44        5.67      0.45 o 
   6  -7   3        3.65        4.66      0.47 o 
   7  -7   3       16.96       15.09      0.48 o 
  -8  -6   3        2.12        2.23      0.67 o 
  -7  -6   3       17.28       15.00      0.62 o 
  -6  -6   3       36.66       35.99      1.16 o 
  -5  -6   3      174.77      186.43      5.80 o 
  -4  -6   3       25.65       25.54      0.95 o 
  -3  -6   3        2.72        3.74      0.38 o 
  -2  -6   3        0.16        0.44      0.37 o 
  -1  -6   3       42.91       38.59      0.68 o 
   0  -6   3        3.71        0.82      0.35 o 
   1  -6   3       94.56       87.43      4.23 o 
   2  -6   3       22.29       20.48      0.52 o 
   3  -6   3       64.07       56.94      2.56 o 
   4  -6   3        0.76        1.28      0.37 o 
   5  -6   3      245.67      238.71      4.54 o 
   6  -6   3      467.98      480.40     15.63 o 
   7  -6   3      219.71      216.14      5.45 o 
   8  -6   3        2.06        2.13      0.42 o 
  -8  -5   3       13.48       13.61      0.57 o 
  -7  -5   3      196.42      195.45      3.85 o 
  -6  -5   3       24.16       26.24      0.52 o 
  -5  -5   3       39.31       41.61      0.89 o 
  -4  -5   3       66.37       69.99      2.55 o 
  -3  -5   3       67.36       72.82      1.32 o 
  -2  -5   3       11.33       12.23      0.48 o 
  -1  -5   3       36.76       34.70      0.97 o 
   0  -5   3      165.11      164.88      3.81 o 
   1  -5   3      100.81      118.69      7.73 o 
   2  -5   3      112.49      106.52      1.81 o 
   3  -5   3      402.10      411.18     12.94 o 
   4  -5   3       34.72       40.16      1.94 o 
   5  -5   3       52.58       60.21      1.65 o 
   6  -5   3       76.59       80.19      2.49 o 
   7  -5   3      160.93      156.75      2.89 o 
   8  -5   3       39.45       36.30      0.98 o 
  -9  -4   3        8.54        8.64      0.71 o 
  -8  -4   3      198.61      196.44      1.43 o 
  -7  -4   3       72.68       77.62      1.14 o 
  -6  -4   3       25.89       26.37      0.63 o 
  -5  -4   3       30.36       33.54      0.83 o 
  -4  -4   3      227.65      228.27      5.76 o 
  -3  -4   3      130.39      123.16      2.96 o 
  -2  -4   3        5.24        3.40      0.38 o 
  -1  -4   3     1754.64     1925.67     33.49 o 
   0  -4   3       81.47       79.93      2.41 o 
   1  -4   3      811.09      828.85     51.34 o 
   2  -4   3        1.79        2.15      0.37 o 
   3  -4   3       23.24       24.50      0.51 o 
   4  -4   3        1.24        2.82      0.34 o 
   5  -4   3      265.77      283.53      4.28 o 
   6  -4   3       44.16       47.62      0.86 o 
   7  -4   3       75.13       75.62      2.13 o 
   8  -4   3        2.62        3.33      0.40 o 
   9  -4   3       10.94       10.87      0.49 o 
  -9  -3   3       30.02       30.65      0.64 o 
  -8  -3   3       50.00       49.19      0.74 o 
  -7  -3   3       70.76       72.68      0.99 o 
  -6  -3   3       39.76       41.90      0.65 o 
  -5  -3   3       74.07       78.61      1.77 o 
  -4  -3   3        4.69        3.90      0.39 o 
  -3  -3   3        6.47        6.46      0.41 o 
  -2  -3   3       12.87       19.12      1.01 o 
  -1  -3   3     1621.77     1510.17     53.55 o 
   0  -3   3        3.63        1.30      0.38 o 
   1  -3   3       19.28       20.88      1.06 o 
   2  -3   3     1344.07     1397.22     40.05 o 
   3  -3   3      160.25      157.40      2.97 o 
   4  -3   3      170.79      158.24      4.31 o 
   5  -3   3      268.12      295.57      2.85 o 
   6  -3   3       75.82       73.48      0.80 o 
   7  -3   3       24.12       22.93      0.67 o 
   8  -3   3       58.27       52.46      0.65 o 
   9  -3   3       29.70       28.52      1.08 o 
  -9  -2   3       43.02       40.25      0.75 o 
  -8  -2   3       11.54       10.41      0.61 o 
  -7  -2   3      133.15      135.96      3.15 o 
  -6  -2   3        2.68        3.93      0.42 o 
  -5  -2   3       54.77       58.25      0.62 o 
  -4  -2   3       41.32       34.02      0.86 o 
  -3  -2   3      421.24      427.88     13.03 o 
  -2  -2   3      445.53      452.63     13.19 o 
  -1  -2   3     1317.44     1253.30     30.09 o 
   0  -2   3        4.79        3.34      0.43 o 
   1  -2   3     1393.40     1348.79     17.06 o 
   2  -2   3     1452.82     1437.91     20.59 o 
   3  -2   3      202.81      203.37      3.31 o 
   4  -2   3      106.96      116.22      2.68 o 
   5  -2   3       64.25       62.55      1.14 o 
   6  -2   3      129.42      140.15      2.04 o 
   7  -2   3        0.29        0.58      0.40 o 
   8  -2   3      114.10      112.97      2.20 o 
   9  -2   3       10.86       10.70      0.46 o 
 -10  -1   3        3.53        4.24      0.58 o 
  -9  -1   3        2.72        2.76      0.47 o 
  -8  -1   3       29.73       31.18      0.81 o 
  -7  -1   3       99.13      108.24      3.62 o 
  -6  -1   3        0.09        0.87      0.45 o 
  -5  -1   3      417.91      466.26     15.11 o 
  -4  -1   3      183.14      180.43      4.02 o 
  -3  -1   3      318.50      367.51     29.42 o 
  -2  -1   3     3661.91     3355.22    332.05 o 
   0  -1   3     1684.15     1487.02     27.28 o 
   1  -1   3      119.16       87.24      1.88 o 
   2  -1   3     1591.08     1499.11     14.68 o 
   3  -1   3      473.89      494.34      9.93 o 
   4  -1   3      819.70      808.70      3.54 o 
   5  -1   3      243.60      230.60      3.41 o 
   6  -1   3       83.21       79.45      1.37 o 
   7  -1   3        2.99        2.88      0.36 o 
   8  -1   3       32.94       33.97      1.08 o 
   9  -1   3       18.58       19.83      0.76 o 
 -10   0   3       18.76       17.46      0.63 o 
  -9   0   3        1.50        2.02      0.47 o 
  -8   0   3       67.52       73.81      1.39 o 
  -7   0   3       38.10       42.26      1.15 o 
  -6   0   3       14.67       15.14      0.52 o 
  -5   0   3      648.75      691.51     10.02 o 
  -4   0   3       96.17      127.73      2.34 o 
  -3   0   3     1859.81     1840.11     42.95 o 
  -2   0   3      773.71      721.76     11.36 o 
  -1   0   3     3402.49     2594.04     53.87 o 
   0   0   3       58.03       57.63      2.37 o 
   1   0   3     2422.48     2046.85     37.88 o 
   2   0   3        0.33       10.97      4.48 o 
   3   0   3      526.57      500.15      6.34 o 
   4   0   3        0.10        0.14      0.31 o 
   5   0   3        0.58        0.50      0.31 o 
   6   0   3       16.03       18.28      0.66 o 
   7   0   3        3.33        3.73      0.38 o 
   8   0   3        8.56        6.57      0.44 o 
   9   0   3       49.27       43.63      1.85 o 
 -10   1   3       33.05       34.02      1.41 o 
  -9   1   3        1.06        2.31      0.42 o 
  -8   1   3        3.38        2.82      0.41 o 
  -7   1   3      111.66      110.48      3.26 o 
  -6   1   3       34.22       50.35      1.19 o 
  -5   1   3      852.46      819.28     10.08 o 
  -4   1   3     1719.46     1880.98     34.57 o 
  -3   1   3       12.42       12.73      0.56 o 
  -2   1   3     2014.59     1955.18     62.10 o 
  -1   1   3      670.10      504.51     57.91 o 
   0   1   3     1010.64      853.50     37.58 o 
   1   1   3      540.29      511.88     14.21 o 
   2   1   3      460.33      467.85     10.79 o 
   3   1   3      874.40      815.38     22.81 o 
   4   1   3       35.78       31.36      1.02 o 
   5   1   3      979.67     1000.31     24.13 o 
   6   1   3        0.94        0.95      0.37 o 
   7   1   3        2.05        2.17      0.39 o 
   8   1   3       26.57       27.70      0.52 o 
   9   1   3        2.17        2.37      0.45 o 
 -10   2   3        8.01        8.61      0.56 o 
  -9   2   3        6.31        8.11      0.56 o 
  -8   2   3        2.80        4.83      0.44 o 
  -7   2   3      288.71      300.19      3.13 o 
  -6   2   3       70.57       81.48      1.95 o 
  -5   2   3      342.99      381.48      5.81 o 
  -4   2   3      789.58      836.50     11.03 o 
  -3   2   3        0.04        1.43      0.36 o 
  -2   2   3      450.06      412.85     11.70 o 
  -1   2   3       34.02       26.08      0.78 o 
   0   2   3        0.22        1.68      0.30 o 
   1   2   3      125.31      109.42      2.31 o 
   2   2   3     1744.92     1756.63     27.40 o 
   3   2   3       31.84       24.45      1.00 o 
   4   2   3      325.80      360.94      7.36 o 
   5   2   3       22.47       23.61      0.83 o 
   6   2   3        9.32        7.67      0.38 o 
   7   2   3        2.23        2.51      0.43 o 
   8   2   3        0.71        1.20      0.38 o 
   9   2   3       19.79       18.28      0.63 o 
 -10   3   3        0.65        1.33      0.60 o 
  -9   3   3       58.60       56.25      1.58 o 
  -8   3   3        3.88        3.42      0.47 o 
  -7   3   3       48.60       49.84      1.34 o 
  -6   3   3      386.70      404.52      8.68 o 
  -5   3   3      747.48      760.84     15.85 o 
  -4   3   3      318.22      333.38     11.03 o 
  -3   3   3      390.98      390.97     10.93 o 
  -2   3   3      344.22      343.94      9.47 o 
  -1   3   3      433.68      401.96     13.72 o 
   0   3   3      140.72      122.07      1.91 o 
   1   3   3        7.33       14.79      0.38 o 
   2   3   3       23.87       21.61      0.47 o 
   3   3   3       14.95       19.76      0.89 o 
   4   3   3        7.68        7.77      0.35 o 
   5   3   3      204.31      212.86      4.75 o 
   6   3   3       65.37       65.91      2.47 o 
   7   3   3        0.73        1.72      0.39 o 
   8   3   3        4.61        5.16      0.38 o 
  -9   4   3       37.10       39.82      1.53 o 
  -8   4   3       38.65       42.18      1.09 o 
  -7   4   3      121.58      125.44      2.96 o 
  -6   4   3      105.46      119.71      2.62 o 
  -5   4   3       75.10       79.81      1.94 o 
  -4   4   3      401.95      453.56      9.52 o 
  -3   4   3       41.17       29.85      0.93 o 
  -2   4   3        0.42        0.68      0.32 o 
  -1   4   3      246.33      256.27      5.78 o 
   0   4   3       23.79       30.65      0.80 o 
   1   4   3       74.34       70.67      0.76 o 
   2   4   3      306.42      285.54      5.47 o 
   3   4   3       37.81       39.58      1.18 o 
   4   4   3       23.56       23.41      0.94 o 
   5   4   3        4.56        6.03      0.32 o 
   6   4   3        2.42        2.11      0.36 o 
   7   4   3      117.05      113.58      1.34 o 
   8   4   3        6.92        5.68      0.36 o 
  -9   5   3       40.79       38.56      1.68 o 
  -8   5   3        0.81        0.63      0.39 o 
  -7   5   3       45.76       46.86      1.27 o 
  -6   5   3       42.79       46.61      1.00 o 
  -5   5   3      300.38      296.12     10.24 o 
  -4   5   3       89.68       95.07      1.13 o 
  -3   5   3      217.95      214.34      9.00 o 
  -2   5   3       92.45      108.90      3.08 o 
  -1   5   3      185.41      196.18      5.92 o 
   0   5   3       54.30       46.41      1.33 o 
   1   5   3      136.83      123.78      3.60 o 
   2   5   3      129.31      115.79      4.05 o 
   3   5   3        0.25        0.69      0.32 o 
   4   5   3       71.48       73.11      1.74 o 
   5   5   3       44.40       46.41      1.61 o 
   6   5   3        0.86        1.49      0.33 o 
   7   5   3        2.12        1.71      0.35 o 
  -8   6   3       60.85       58.93      2.18 o 
  -7   6   3        9.91        8.37      0.47 o 
  -6   6   3        9.02        9.58      0.50 o 
  -5   6   3       10.34       11.17      0.40 o 
  -4   6   3        7.87        8.86      0.44 o 
  -3   6   3      423.44      405.23     12.48 o 
  -2   6   3        9.74        8.83      0.37 o 
  -1   6   3      464.37      399.08     41.36 o 
   0   6   3     1743.02     1738.79     27.31 o 
   1   6   3       79.46       73.53      0.67 o 
   2   6   3      407.40      398.51      6.92 o 
   3   6   3       18.11       16.80      0.51 o 
   4   6   3       19.72       20.66      0.88 o 
   5   6   3       19.34       18.62      0.73 o 
   6   6   3        0.17        0.72      0.40 o 
   7   6   3       16.50       16.13      0.49 o 
  -8   7   3       55.15       54.16      1.03 o 
  -7   7   3        5.89        6.37      0.56 o 
  -6   7   3       11.88       12.79      0.47 o 
  -5   7   3       80.69       85.75      1.80 o 
  -4   7   3        0.94        0.52      0.44 o 
  -3   7   3      171.85      183.65      2.51 o 
  -2   7   3        8.34        8.07      0.43 o 
  -1   7   3      381.07      391.48      5.62 o 
   0   7   3       35.96       35.52      3.59 o 
   1   7   3      193.30      196.21      2.43 o 
   2   7   3       22.23       22.57      0.47 o 
   3   7   3        3.71        3.79      0.41 o 
   4   7   3       34.97       33.11      0.70 o 
   5   7   3       11.24       10.43      0.61 o 
   6   7   3        5.05        6.06      0.46 o 
  -7   8   3        0.03       -0.06      0.59 o 
  -6   8   3        1.11        0.70      0.53 o 
  -5   8   3       10.21        9.88      0.50 o 
  -4   8   3        1.16        1.62      0.48 o 
  -3   8   3       23.50       23.00      0.80 o 
  -2   8   3      127.59      130.50      3.61 o 
  -1   8   3       58.05       58.05      0.97 o 
   0   8   3        6.94        8.37      0.34 o 
   1   8   3        1.01        1.41      0.31 o 
   2   8   3        2.59        2.95      0.37 o 
   3   8   3       37.86       37.75      1.01 o 
   4   8   3       33.72       31.91      1.07 o 
   5   8   3       19.99       18.33      0.59 o 
  -5   9   3        0.56        0.11      0.53 o 
  -4   9   3       26.74       28.59      0.64 o 
  -3   9   3        5.76        6.62      0.46 o 
  -2   9   3        4.30        3.66      0.47 o 
  -1   9   3       18.37       19.73      0.51 o 
   0   9   3       94.56       95.21      0.67 o 
   1   9   3       61.01       62.00      1.22 o 
   2   9   3        5.90        4.65      0.45 o 
   3   9   3       34.89       30.03      0.71 o 
  -3  10   3        0.35        1.04      0.49 o 
  -2  10   3       20.96       18.97      1.09 o 
  -1  10   3        0.01        0.43      0.44 o 
   0  10   3        8.09        6.25      0.45 o 
   1  10   3        0.03        1.30      1.23 o 
  -2 -10   4       26.85       27.16      0.62 o 
  -1 -10   4       88.71       83.38      4.32 o 
   0 -10   4       97.19       86.20      0.91 o 
   1 -10   4       59.37       54.55      0.71 o 
   2 -10   4        1.08        0.80      0.51 o 
   3 -10   4        2.52        1.81      0.40 o 
  -4  -9   4       33.90       31.48      1.92 o 
  -3  -9   4       19.43       14.03      2.21 o 
  -2  -9   4        4.88        5.87      0.46 o 
  -1  -9   4       14.15       16.07      0.52 o 
   0  -9   4       37.06       38.16      1.65 o 
   1  -9   4        9.94       10.65      0.59 o 
   2  -9   4       15.82       17.92      0.49 o 
   3  -9   4       39.44       37.19      0.54 o 
   4  -9   4        0.02       -0.42      0.42 o 
   5  -9   4       38.26       40.26      1.89 o 
  -6  -8   4       10.60       11.87      0.89 o 
  -5  -8   4        4.98        4.67      0.50 o 
  -4  -8   4        0.45        0.62      0.41 o 
  -3  -8   4       68.25       68.27      3.63 o 
  -2  -8   4        3.96        3.39      0.36 o 
  -1  -8   4       17.50       18.28      0.74 o 
   0  -8   4       13.30       16.53      0.58 o 
   1  -8   4       16.92       18.67      0.57 o 
   2  -8   4       70.05       62.40      2.88 o 
   3  -8   4        0.07        0.77      0.42 o 
   4  -8   4       33.66       29.92      0.50 o 
   5  -8   4       47.51       45.81      1.87 o 
   6  -8   4       31.41       30.85      0.57 o 
  -7  -7   4       20.61       19.30      2.01 o 
  -6  -7   4       18.17       19.12      0.54 o 
  -5  -7   4        0.38        0.19      0.44 o 
  -4  -7   4       17.48       20.90      1.31 o 
  -3  -7   4      210.72      214.44      3.42 o 
  -2  -7   4       55.72       47.49      7.12 o 
  -1  -7   4      398.51      344.97      2.73 o 
   0  -7   4        9.90       10.97      0.56 o 
   1  -7   4        5.38       10.65      0.49 o 
   2  -7   4      374.59      376.00      2.80 o 
   3  -7   4       67.35       72.87      2.56 o 
   4  -7   4        4.18        5.06      0.48 o 
   5  -7   4       22.23       23.23      0.48 o 
   6  -7   4        0.12        0.54      0.41 o 
   7  -7   4        7.72        7.61      0.52 o 
  -8  -6   4       29.37       27.67      0.95 o 
  -7  -6   4       13.41       13.40      0.57 o 
  -6  -6   4        7.32        7.60      0.47 o 
  -5  -6   4        0.29        0.41      0.50 o 
  -4  -6   4       33.70       39.03      1.31 o 
  -3  -6   4      101.03      100.24      1.16 o 
  -2  -6   4       68.86       65.06      1.80 o 
  -1  -6   4       25.96       34.62      0.76 o 
   0  -6   4       55.94       50.53      1.99 o 
   1  -6   4        7.14        9.04      0.73 o 
   2  -6   4       17.87       14.83      0.83 o 
   3  -6   4       29.41       30.09      0.66 o 
   4  -6   4       44.51       42.89      2.40 o 
   5  -6   4      533.89      564.71     13.07 o 
   6  -6   4       28.29       28.88      0.62 o 
   7  -6   4      209.85      209.26      4.49 o 
   8  -6   4       39.89       32.49      0.95 o 
  -8  -5   4      227.48      219.55      2.95 o 
  -7  -5   4      129.07      129.42      1.04 o 
  -6  -5   4      146.64      159.78      4.41 o 
  -5  -5   4       69.72       75.59      3.18 o 
  -4  -5   4       27.31       25.58      1.18 o 
  -3  -5   4       39.82       41.42      0.84 o 
  -2  -5   4      155.06      167.01      5.89 o 
  -1  -5   4      310.50      333.20     11.82 o 
   0  -5   4      144.66      169.95      5.19 o 
   1  -5   4      136.70      131.41      6.90 o 
   2  -5   4      255.68      242.89     13.74 o 
   3  -5   4      781.62      797.12     34.87 o 
   4  -5   4      149.19      163.51      5.59 o 
   5  -5   4      284.96      291.93     12.86 o 
   6  -5   4       41.33       44.66      1.12 o 
   7  -5   4        5.71        5.30      0.43 o 
   8  -5   4       78.80       72.74      1.93 o 
  -9  -4   4        0.20        0.69      0.51 o 
  -8  -4   4        6.21        7.21      0.58 o 
  -7  -4   4        2.20        2.71      0.61 o 
  -6  -4   4        2.87        2.68      0.49 o 
  -5  -4   4       39.36       40.06      1.06 o 
  -4  -4   4      138.28      149.92      6.31 o 
  -3  -4   4       69.17       85.60      3.63 o 
  -2  -4   4       74.62       82.29      1.39 o 
  -1  -4   4      300.46      299.23      7.24 o 
   0  -4   4       71.42       61.95      1.50 o 
   1  -4   4        0.05        0.91      0.49 o 
   2  -4   4        0.06        0.27      0.36 o 
   3  -4   4       52.13       54.13      1.23 o 
   4  -4   4       97.03      100.75      2.16 o 
   5  -4   4      270.23      283.04      6.36 o 
   6  -4   4        1.30        2.20      0.42 o 
   7  -4   4      123.31      135.42      3.28 o 
   8  -4   4        1.37        1.76      0.38 o 
  -9  -3   4       13.28       14.33      1.01 o 
  -8  -3   4        8.50        9.34      0.56 o 
  -7  -3   4       37.84       39.85      1.33 o 
  -6  -3   4       38.53       37.64      1.48 o 
  -5  -3   4        0.02        0.26      0.41 o 
  -4  -3   4       88.24       95.46      2.65 o 
  -3  -3   4     1154.93     1246.70     29.00 o 
  -2  -3   4     1055.24     1015.68     49.85 o 
  -1  -3   4      636.47      648.46     27.34 o 
   0  -3   4      253.60      253.50     12.88 o 
   1  -3   4       90.72       97.57      1.77 o 
   2  -3   4        6.95        5.87      0.38 o 
   3  -3   4      152.53      148.02      2.34 o 
   4  -3   4       48.54       42.41      1.29 o 
   5  -3   4      100.71       98.18      1.13 o 
   6  -3   4        2.25        3.82      0.40 o 
   7  -3   4       60.99       58.38      0.98 o 
   8  -3   4       74.87       69.13      2.53 o 
   9  -3   4       76.62       73.01      2.22 o 
 -10  -2   4        3.11        2.29      0.68 o 
  -9  -2   4       18.57       20.78      0.63 o 
  -8  -2   4       10.70       12.93      0.60 o 
  -7  -2   4        1.43        1.76      0.45 o 
  -6  -2   4       34.26       35.68      0.75 o 
  -5  -2   4      224.56      218.56      4.44 o 
  -4  -2   4       27.30       39.18      1.26 o 
  -3  -2   4        0.18        0.57      0.41 o 
  -2  -2   4      854.21      822.00     15.16 o 
  -1  -2   4       56.01       44.68      0.77 o 
   0  -2   4      556.01      578.27     13.88 o 
   1  -2   4       45.85       41.34      1.47 o 
   2  -2   4      313.33      302.91      6.21 o 
   3  -2   4     1111.01     1187.80     54.09 o 
   4  -2   4        0.96        1.17      0.36 o 
   5  -2   4        0.04        1.99      0.48 o 
   6  -2   4       98.29      119.05      2.02 o 
   7  -2   4        1.44        1.95      0.33 o 
   8  -2   4        0.01        0.10      0.38 o 
   9  -2   4       14.79       11.19      0.61 o 
 -10  -1   4       35.58       32.81      1.91 o 
  -9  -1   4        2.15        2.78      0.53 o 
  -8  -1   4       11.77       13.36      0.99 o 
  -7  -1   4      151.34      155.77      3.95 o 
  -6  -1   4       41.19       42.10      0.70 o 
  -5  -1   4      176.40      199.71      7.82 o 
  -4  -1   4        8.11       10.53      0.59 o 
  -3  -1   4        1.95        1.27      0.64 o 
  -2  -1   4      516.04      455.60     10.88 o 
  -1  -1   4     2778.06     2401.88     61.98 o 
   0  -1   4      543.85      513.88      3.17 o 
   1  -1   4      180.91      176.54      4.75 o 
   2  -1   4     3354.93     3128.42     73.67 o 
   3  -1   4        1.67        1.54      0.34 o 
   4  -1   4      589.90      617.00     11.95 o 
   5  -1   4        4.12        3.95      0.54 o 
   6  -1   4       88.55       85.90      2.78 o 
   7  -1   4       65.73       69.19      1.51 o 
   8  -1   4       72.42       78.51      2.47 o 
   9  -1   4      223.74      206.94      4.97 o 
 -10   0   4        9.12       11.35      0.71 o 
  -9   0   4       25.37       28.08      0.60 o 
  -8   0   4       10.14       12.49      0.67 o 
  -7   0   4        6.09        6.38      0.47 o 
  -6   0   4      136.48      153.04      3.61 o 
  -5   0   4     1969.70     1992.90     37.22 o 
  -4   0   4     1796.43     1924.56     22.11 o 
  -3   0   4     3154.16     2947.01     64.03 o 
  -2   0   4      195.44      186.58      2.49 o 
  -1   0   4      754.79      650.57      9.41 o 
   0   0   4      145.22      126.38      3.06 o 
   1   0   4       97.03      100.84      0.93 o 
   2   0   4      385.87      403.15     11.18 o 
   3   0   4      152.55      150.27      2.77 o 
   4   0   4      177.31      178.14      7.77 o 
   5   0   4       23.31       23.17      0.77 o 
   6   0   4       96.80       99.05      3.20 o 
   7   0   4       39.90       39.41      1.33 o 
   8   0   4       69.70       68.44      2.75 o 
   9   0   4       14.71       14.44      0.51 o 
 -10   1   4       41.33       41.04      1.20 o 
  -9   1   4        3.32        2.82      0.51 o 
  -8   1   4       16.64       18.26      0.54 o 
  -7   1   4      273.23      283.35      6.02 o 
  -6   1   4        4.21        3.21      0.42 o 
  -5   1   4        8.78        8.07      0.48 o 
  -4   1   4       26.74       27.48      0.65 o 
  -3   1   4      228.12      216.47      5.77 o 
  -2   1   4      358.75      340.83      5.50 o 
  -1   1   4     3585.36     3070.95     54.97 o 
   0   1   4       35.40       33.93      0.83 o 
   1   1   4       20.51       18.53      1.87 o 
   2   1   4       72.14       65.28      1.55 o 
   3   1   4      645.63      654.77     16.32 o 
   4   1   4      454.44      463.82     11.08 o 
   5   1   4      500.36      514.43     12.84 o 
   6   1   4       48.04       50.90      1.35 o 
   7   1   4      211.37      215.26      7.35 o 
   8   1   4      274.88      261.27      3.80 o 
   9   1   4       91.79       76.52      0.69 o 
 -10   2   4       50.61       47.74      1.10 o 
  -9   2   4      147.45      152.73      6.28 o 
  -8   2   4       11.89       12.04      0.52 o 
  -7   2   4       64.73       62.50      1.51 o 
  -6   2   4      446.87      501.82      3.89 o 
  -5   2   4      118.62      128.58      3.02 o 
  -4   2   4       32.66       35.46      0.67 o 
  -3   2   4       23.17       38.02      0.81 o 
  -2   2   4      445.86      425.74     17.65 o 
  -1   2   4       17.37       20.12      0.41 o 
   0   2   4      833.35      860.22      4.45 o 
   1   2   4     5763.46     4807.56    377.01 o 
   2   2   4      110.18      104.23      3.91 o 
   3   2   4      593.29      583.85     14.60 o 
   4   2   4      332.31      351.62      8.14 o 
   5   2   4        9.10       10.62      0.66 o 
   6   2   4        7.84        8.51      0.42 o 
   7   2   4       28.87       28.52      0.68 o 
   8   2   4        1.63        1.36      0.37 o 
 -10   3   4        0.00        0.03      0.43 o 
  -9   3   4       32.99       30.52      1.23 o 
  -8   3   4       49.22       50.07      1.25 o 
  -7   3   4        0.04        0.62      0.39 o 
  -6   3   4      292.78      323.02      4.35 o 
  -5   3   4      419.10      451.55     14.03 o 
  -4   3   4      547.59      614.61      8.24 o 
  -3   3   4        7.07        7.22      0.41 o 
  -2   3   4      234.15      232.98      5.66 o 
  -1   3   4      172.76      165.94      4.32 o 
   0   3   4      492.31      617.51      9.08 o 
   1   3   4      198.35      212.68      3.78 o 
   2   3   4       44.96       44.88      1.01 o 
   3   3   4      104.14       98.25      3.87 o 
   4   3   4      241.47      234.82      7.00 o 
   5   3   4      554.41      528.28     13.60 o 
   6   3   4        1.00        1.21      0.35 o 
   7   3   4       67.49       68.19      1.25 o 
   8   3   4        6.95        7.02      0.42 o 
  -9   4   4       56.75       61.08      1.20 o 
  -8   4   4      185.96      195.60      4.46 o 
  -7   4   4      136.62      147.33      4.60 o 
  -6   4   4       95.03      101.48      2.55 o 
  -5   4   4        2.00        2.27      0.36 o 
  -4   4   4      113.06      106.31      5.03 o 
  -3   4   4       81.29       73.84      1.41 o 
  -2   4   4      109.41      110.36      2.18 o 
  -1   4   4       58.74       59.63      1.86 o 
   0   4   4       99.61       81.95      1.12 o 
   1   4   4      151.46      140.30      3.09 o 
   2   4   4       32.23       29.22      0.72 o 
   3   4   4       91.42       89.31      4.54 o 
   4   4   4        6.43        7.03      0.46 o 
   5   4   4       16.33       16.66      0.38 o 
   6   4   4      113.68      110.62      3.15 o 
   7   4   4       66.29       63.74      1.61 o 
   8   4   4       38.50       31.12      1.33 o 
  -9   5   4        9.52        9.87      0.63 o 
  -8   5   4        2.80        2.45      0.38 o 
  -7   5   4       51.64       55.66      1.71 o 
  -6   5   4       53.61       60.83      1.76 o 
  -5   5   4      329.63      327.04      9.83 o 
  -4   5   4        0.65        0.92      0.37 o 
  -3   5   4       13.56       12.80      0.38 o 
  -2   5   4      104.05      112.97      1.82 o 
  -1   5   4      126.99      119.59      2.19 o 
   0   5   4      712.75      721.45     15.65 o 
   1   5   4      986.13      955.47     29.62 o 
   2   5   4      235.83      240.45      5.86 o 
   3   5   4       17.01       20.25      0.68 o 
   4   5   4      111.24      101.71      2.78 o 
   5   5   4       50.19       46.29      1.34 o 
   6   5   4       24.60       22.94      0.67 o 
   7   5   4        1.05        0.64      0.33 o 
  -8   6   4       38.18       36.49      0.92 o 
  -7   6   4       30.75       28.61      0.68 o 
  -6   6   4        0.13        0.59      0.43 o 
  -5   6   4        7.27        8.97      0.44 o 
  -4   6   4        7.52        7.08      0.38 o 
  -3   6   4      585.19      573.15     16.39 o 
  -2   6   4      211.34      222.24      5.66 o 
  -1   6   4        4.31        4.29      0.34 o 
   0   6   4     1153.73     1182.09     24.54 o 
   1   6   4       68.75       75.84      1.73 o 
   2   6   4       55.93       53.90      1.30 o 
   3   6   4       31.17       36.28      1.34 o 
   4   6   4        8.97       10.97      0.55 o 
   5   6   4       13.55       15.54      0.45 o 
   6   6   4        0.02        0.53      0.33 o 
  -8   7   4        8.29        8.56      0.57 o 
  -7   7   4       57.32       54.67      0.92 o 
  -6   7   4       13.60       14.59      0.57 o 
  -5   7   4      426.76      455.21     11.86 o 
  -4   7   4       73.73       75.28      1.14 o 
  -3   7   4      107.96      114.23      1.77 o 
  -2   7   4      369.42      385.13     10.62 o 
  -1   7   4       23.19       21.75      1.75 o 
   0   7   4       28.46       33.57      1.15 o 
   1   7   4       19.75       20.60      0.40 o 
   2   7   4        1.89        2.04      0.31 o 
   3   7   4        0.04        0.33      0.31 o 
   4   7   4        1.36        2.11      0.41 o 
   5   7   4       29.33       28.98      1.43 o 
   6   7   4        3.03        3.90      1.29 o 
  -7   8   4        1.42        1.97      0.58 o 
  -6   8   4       14.19       12.85      0.67 o 
  -5   8   4        4.25        3.66      0.53 o 
  -4   8   4       67.88       70.43      1.84 o 
  -3   8   4       50.13       50.79      1.18 o 
  -2   8   4       90.66       91.26      1.34 o 
  -1   8   4      110.04      113.98      1.57 o 
   0   8   4        8.06        7.61      0.36 o 
   1   8   4       22.88       22.14      0.55 o 
   2   8   4        5.46        4.88      0.38 o 
   3   8   4       53.84       54.84      1.56 o 
   4   8   4      100.09       97.02      1.15 o 
  -5   9   4        6.36        5.67      0.58 o 
  -4   9   4       25.71       27.63      0.72 o 
  -3   9   4        6.96        8.49      0.55 o 
  -2   9   4        0.16        0.14      0.41 o 
  -1   9   4       13.64       12.69      0.47 o 
   0   9   4        1.39        1.33      0.42 o 
   1   9   4      106.88      102.66      1.71 o 
   2   9   4        3.56        3.71      0.75 o 
   3   9   4        7.00        6.58      0.44 o 
  -2  10   4       74.81       81.23      2.58 o 
  -1  10   4       11.11       10.34      0.56 o 
   0  10   4        3.35        3.16      0.41 o 
  -2 -10   5        1.27        1.44      0.47 o 
  -1 -10   5       12.05       11.11      1.29 o 
   0 -10   5        5.78        5.20      0.56 o 
   1 -10   5        1.05        0.87      0.60 o 
   2 -10   5        9.53       10.32      0.48 o 
   3 -10   5        0.01        0.51      0.41 o 
  -5  -9   5        5.31        6.07      0.83 o 
  -4  -9   5       70.29       60.85      6.70 o 
  -3  -9   5        1.06        0.84      0.38 o 
  -2  -9   5        0.96        0.56      0.43 o 
  -1  -9   5       16.11       14.49      0.55 o 
   0  -9   5       16.55       16.10      1.27 o 
   1  -9   5        9.07        9.16      0.50 o 
   2  -9   5       32.47       29.83      0.53 o 
   3  -9   5        0.44        1.46      0.41 o 
   4  -9   5        2.27        2.84      0.44 o 
   5  -9   5       26.91       25.19      0.56 o 
  -6  -8   5        5.10        6.12      0.60 o 
  -5  -8   5        7.80        8.89      0.56 o 
  -4  -8   5        1.57        3.11      0.52 o 
  -3  -8   5        3.71        4.46      0.49 o 
  -2  -8   5        1.93        3.47      0.44 o 
  -1  -8   5       16.38       12.20      0.47 o 
   0  -8   5       26.37       22.54      0.62 o 
   1  -8   5       27.96       25.45      1.21 o 
   2  -8   5        8.78       11.28      0.56 o 
   3  -8   5       21.51       23.06      0.86 o 
   4  -8   5       88.59       93.24      3.44 o 
   5  -8   5       53.58       53.95      1.53 o 
   6  -8   5       28.96       24.09      1.55 o 
  -7  -7   5        7.61        6.99      0.48 o 
  -6  -7   5        1.89        1.83      0.51 o 
  -5  -7   5       12.28       12.89      0.87 o 
  -4  -7   5       17.80       21.57      0.54 o 
  -3  -7   5        3.70        3.53      0.56 o 
  -2  -7   5        2.39        1.24      0.41 o 
  -1  -7   5        6.98        4.83      0.46 o 
   0  -7   5      129.80      126.44      6.90 o 
   1  -7   5      108.69      112.70      3.89 o 
   2  -7   5       75.51       82.73      2.79 o 
   3  -7   5       19.16       18.31      1.18 o 
   4  -7   5       23.75       26.08      0.85 o 
   5  -7   5       38.02       41.47      0.97 o 
   6  -7   5       26.99       27.83      0.69 o 
   7  -7   5       37.97       34.84      1.01 o 
  -8  -6   5        1.17        0.98      0.67 o 
  -7  -6   5        9.50        9.48      0.54 o 
  -6  -6   5        2.09        2.10      0.55 o 
  -5  -6   5        5.24        6.85      0.50 o 
  -4  -6   5        8.80        9.20      0.48 o 
  -3  -6   5        0.31        0.48      0.40 o 
  -2  -6   5       75.70       71.80      7.87 o 
  -1  -6   5       81.73       88.44      1.40 o 
   0  -6   5        7.02        6.70      0.37 o 
   1  -6   5       14.39       16.83      0.63 o 
   2  -6   5       22.65       24.59      1.55 o 
   3  -6   5        1.40        1.51      0.35 o 
   4  -6   5       60.33       63.09      2.27 o 
   5  -6   5        0.03        0.34      0.38 o 
   6  -6   5       20.27       19.44      0.71 o 
   7  -6   5       11.62       13.71      0.46 o 
  -8  -5   5       51.57       54.72      0.83 o 
  -7  -5   5       14.61       14.73      0.67 o 
  -6  -5   5       10.13       11.48      0.63 o 
  -5  -5   5       40.89       40.93      1.88 o 
  -4  -5   5      111.62      113.91      4.94 o 
  -3  -5   5       51.70       53.54      1.29 o 
  -2  -5   5       68.30       74.13      0.88 o 
  -1  -5   5       11.94       17.21      0.63 o 
   0  -5   5        2.00        1.98      0.40 o 
   1  -5   5      271.30      296.17      8.42 o 
   2  -5   5      586.17      591.75      1.94 o 
   3  -5   5     1828.01     1900.76     36.98 o 
   4  -5   5        1.16        1.18      0.47 o 
   5  -5   5      155.84      158.55      2.72 o 
   6  -5   5      206.80      211.52      5.66 o 
   7  -5   5        7.44        7.23      0.45 o 
   8  -5   5       75.09       72.86      1.13 o 
  -9  -4   5       26.60       22.08      0.67 o 
  -8  -4   5        1.18        2.26      0.53 o 
  -7  -4   5       85.37       88.08      3.18 o 
  -6  -4   5       15.00       16.19      0.96 o 
  -5  -4   5        0.01        0.57      0.43 o 
  -4  -4   5       67.85       69.11      2.90 o 
  -3  -4   5      135.18      149.25      5.82 o 
  -2  -4   5        0.59        1.27      0.45 o 
  -1  -4   5        3.61        0.50      0.38 o 
   0  -4   5      263.46      256.45      4.99 o 
   1  -4   5      223.06      204.12      2.40 o 
   2  -4   5       27.05       31.94      0.49 o 
   3  -4   5        3.94        3.08      0.35 o 
   4  -4   5      156.73      159.18      4.22 o 
   5  -4   5      218.33      221.43      4.40 o 
   6  -4   5        6.05        7.56      0.37 o 
   7  -4   5        0.10        0.15      0.41 o 
   8  -4   5       48.15       48.24      1.25 o 
  -9  -3   5       26.60       29.89      0.77 o 
  -8  -3   5       20.93       19.39      0.68 o 
  -7  -3   5       17.03       18.86      1.31 o 
  -6  -3   5        2.36        3.98      0.52 o 
  -5  -3   5       34.73       35.65      0.69 o 
  -4  -3   5      380.36      426.34     19.95 o 
  -3  -3   5        0.43        0.93      0.44 o 
  -2  -3   5     1513.70     1519.52     49.08 o 
  -1  -3   5       44.95       43.65      0.95 o 
   0  -3   5      760.78      866.85     13.17 o 
   1  -3   5      508.18      511.96      6.49 o 
   2  -3   5      479.68      466.29     14.19 o 
   3  -3   5      234.86      223.39      7.64 o 
   4  -3   5       63.23       75.60      1.60 o 
   5  -3   5       11.38        6.73      0.42 o 
   6  -3   5       26.24       27.57      1.13 o 
   7  -3   5      193.21      199.66      4.01 o 
   8  -3   5      131.44      134.07      4.08 o 
   9  -3   5      108.65       80.90      1.74 o 
 -10  -2   5        0.00        0.94      1.03 o 
  -9  -2   5        6.53        5.72      0.63 o 
  -8  -2   5        6.51        7.56      0.62 o 
  -7  -2   5       17.73       20.67      0.86 o 
  -6  -2   5      122.05      134.18      3.96 o 
  -5  -2   5       89.51       92.50      4.13 o 
  -4  -2   5      305.51      326.98      9.19 o 
  -3  -2   5      118.34      126.95      3.66 o 
  -2  -2   5      879.21      907.23     22.64 o 
  -1  -2   5      121.48      124.24      4.48 o 
   0  -2   5       38.88       41.37      1.40 o 
   1  -2   5       71.44       67.87      2.03 o 
   2  -2   5      479.00      494.64      5.73 o 
   3  -2   5        2.00        5.39      0.47 o 
   4  -2   5      184.42      187.93      4.15 o 
   5  -2   5      368.77      368.58      8.61 o 
   6  -2   5        2.56        2.56      0.35 o 
   7  -2   5        2.63        3.23      0.41 o 
   8  -2   5       38.78       34.77      0.92 o 
   9  -2   5       30.22       25.18      0.81 o 
 -10  -1   5       19.27       19.32      1.30 o 
  -9  -1   5       15.59       14.48      0.70 o 
  -8  -1   5       40.29       43.00      0.84 o 
  -7  -1   5       39.32       38.42      1.85 o 
  -6  -1   5        2.57        4.10      0.69 o 
  -5  -1   5      144.59      164.70      3.93 o 
  -4  -1   5      330.94      391.31     17.37 o 
  -3  -1   5      372.61      396.80     32.31 o 
  -2  -1   5      389.32      361.59     10.23 o 
  -1  -1   5     2780.81     2294.57     14.03 o 
   0  -1   5      112.22      104.92      1.16 o 
   1  -1   5      582.27      637.74      8.25 o 
   2  -1   5      520.69      477.86      7.53 o 
   3  -1   5       35.55       57.90      0.63 o 
   4  -1   5      197.89      199.41      3.05 o 
   5  -1   5       10.58        9.05      0.60 o 
   6  -1   5        4.73        5.35      0.37 o 
   7  -1   5      218.30      216.61      6.14 o 
   8  -1   5        3.84        3.25      0.40 o 
   9  -1   5       51.75       48.33      1.67 o 
 -10   0   5        2.62        2.66      0.56 o 
  -9   0   5        0.19       -0.20      0.60 o 
  -8   0   5       12.71       13.59      0.50 o 
  -7   0   5        0.67        1.50      0.42 o 
  -6   0   5       71.79       79.71      1.38 o 
  -5   0   5      134.45      134.63      1.89 o 
  -4   0   5      346.41      370.61      5.17 o 
  -3   0   5        0.07        0.97      0.54 o 
  -2   0   5     1146.57     1030.42     47.74 o 
  -1   0   5      372.67      361.00      6.26 o 
   0   0   5     2456.16     2277.65     37.90 o 
   1   0   5      179.33      186.97      3.53 o 
   2   0   5       10.38       11.19      0.39 o 
   3   0   5      191.45      183.51      5.14 o 
   4   0   5      272.80      279.38      6.53 o 
   5   0   5       80.13       77.59      1.83 o 
   6   0   5       43.83       46.07      1.75 o 
   7   0   5      424.05      425.67     13.72 o 
   8   0   5        8.95        8.36      0.51 o 
   9   0   5       69.86       57.69      1.27 o 
 -10   1   5        4.96        4.66      0.51 o 
  -9   1   5        3.06        4.04      0.54 o 
  -8   1   5      146.50      155.07      3.00 o 
  -7   1   5       10.17        9.31      0.49 o 
  -6   1   5     1054.65     1120.38     30.59 o 
  -5   1   5       98.83       96.79      2.31 o 
  -4   1   5      845.74      898.28     51.85 o 
  -3   1   5     1714.90     1663.57     24.21 o 
  -2   1   5      357.69      324.34      5.90 o 
  -1   1   5      252.16      243.28      5.85 o 
   0   1   5      341.75      320.29     13.54 o 
   1   1   5      185.08      212.79      6.17 o 
   2   1   5      238.48      194.20      4.09 o 
   3   1   5        0.67        0.37      0.30 o 
   4   1   5      215.74      213.47      7.22 o 
   5   1   5      112.12      113.81      2.52 o 
   6   1   5       43.61       43.92      1.26 o 
   7   1   5        3.98        4.14      0.36 o 
   8   1   5      174.95      163.65      3.95 o 
 -10   2   5       61.75       63.77      1.12 o 
  -9   2   5        0.28        1.27      0.47 o 
  -8   2   5       88.89       96.87      2.85 o 
  -7   2   5      348.28      368.52      8.53 o 
  -6   2   5        0.66        0.93      0.53 o 
  -5   2   5      556.66      582.65     30.43 o 
  -4   2   5       51.88       42.60      1.01 o 
  -3   2   5        6.36        3.57      0.40 o 
  -2   2   5       11.08        8.50      0.44 o 
  -1   2   5     1330.80     1341.97     20.86 o 
   0   2   5     3152.14     3028.08     56.69 o 
   1   2   5     3399.11     3411.92     86.07 o 
   2   2   5      136.79      160.77      3.69 o 
   3   2   5       16.85       19.61      0.53 o 
   4   2   5      460.41      426.66      9.87 o 
   5   2   5      127.59      132.47      3.80 o 
   6   2   5       70.87       70.87      1.47 o 
   7   2   5       26.53       25.85      1.07 o 
   8   2   5        8.26        9.84      0.47 o 
 -10   3   5        0.26        0.54      0.50 o 
  -9   3   5       14.11       13.54      0.71 o 
  -8   3   5        2.88        3.52      0.48 o 
  -7   3   5       13.18       16.76      0.45 o 
  -6   3   5       28.27       28.52      0.79 o 
  -5   3   5        0.05        1.60      0.44 o 
  -4   3   5       90.65       98.51      3.55 o 
  -3   3   5      471.55      488.28     19.17 o 
  -2   3   5       95.69       91.02      3.69 o 
  -1   3   5      973.96      970.62     27.36 o 
   0   3   5      200.90      187.78      4.01 o 
   1   3   5       75.13       77.56      2.74 o 
   2   3   5      256.90      244.87      8.14 o 
   3   3   5      393.14      383.53     12.84 o 
   4   3   5       11.20       11.09      0.45 o 
   5   3   5      172.94      165.31      3.03 o 
   6   3   5        2.21        2.90      0.37 o 
   7   3   5       18.13       16.92      0.57 o 
   8   3   5       22.40       22.79      0.78 o 
  -9   4   5       77.12       75.26      2.46 o 
  -8   4   5      117.95      117.30      4.33 o 
  -7   4   5       34.99       36.25      0.83 o 
  -6   4   5       18.12       17.23      0.49 o 
  -5   4   5      111.89      124.77      4.61 o 
  -4   4   5      482.16      472.87     18.59 o 
  -3   4   5       12.73        8.85      0.41 o 
  -2   4   5       14.16        8.56      0.38 o 
  -1   4   5      111.84      118.21      4.25 o 
   0   4   5       58.66       61.94      1.34 o 
   1   4   5      306.35      336.89      5.81 o 
   2   4   5       53.63       51.05      1.75 o 
   3   4   5       66.35       60.98      1.53 o 
   4   4   5       81.03       74.61      2.21 o 
   5   4   5       17.19       14.67      0.43 o 
   6   4   5       30.45       31.62      1.11 o 
   7   4   5       14.72       16.41      0.53 o 
  -9   5   5        4.74        5.62      0.44 o 
  -8   5   5       12.88       14.48      0.48 o 
  -7   5   5       27.37       30.99      1.33 o 
  -6   5   5       58.97       60.91      1.95 o 
  -5   5   5       70.50       71.62      3.23 o 
  -4   5   5        4.10        2.81      0.37 o 
  -3   5   5        0.39        1.09      0.34 o 
  -2   5   5      442.50      455.06      6.69 o 
  -1   5   5      133.97      141.01      3.96 o 
   0   5   5      571.26      555.78      8.29 o 
   1   5   5      132.01      115.34      4.93 o 
   2   5   5        0.28        1.46      0.36 o 
   3   5   5       51.39       53.53      1.55 o 
   4   5   5      331.12      306.13     11.41 o 
   5   5   5       47.43       44.04      1.40 o 
   6   5   5       16.78       12.95      0.41 o 
   7   5   5        4.94        4.98      0.39 o 
  -8   6   5       21.82       22.90      0.54 o 
  -7   6   5       38.24       36.61      1.18 o 
  -6   6   5       30.02       31.44      0.80 o 
  -5   6   5       22.52       26.62      0.55 o 
  -4   6   5      246.47      246.29      3.59 o 
  -3   6   5      202.12      207.18      4.06 o 
  -2   6   5      789.36      825.14     22.72 o 
  -1   6   5      174.25      186.21      2.39 o 
   0   6   5        1.57        2.62      0.68 o 
   1   6   5      190.05      186.89      4.15 o 
   2   6   5      164.38      155.77      2.82 o 
   3   6   5        4.99        4.83      0.35 o 
   4   6   5        0.36        0.89      0.37 o 
   5   6   5        1.59        1.91      0.37 o 
   6   6   5       27.17       28.36      1.24 o 
  -7   7   5       49.63       45.82      0.91 o 
  -6   7   5       51.54       51.64      0.86 o 
  -5   7   5      105.51      112.06      4.00 o 
  -4   7   5       47.61       44.56      0.94 o 
  -3   7   5      191.68      200.78      5.00 o 
  -2   7   5       90.10       91.05      2.28 o 
  -1   7   5       27.77       30.47      0.54 o 
   0   7   5        5.08        5.35      0.35 o 
   1   7   5      132.83      130.43      1.66 o 
   2   7   5       16.57       15.69      0.41 o 
   3   7   5       17.12       19.69      0.47 o 
   4   7   5       45.82       45.50      0.61 o 
   5   7   5       60.30       61.67      2.78 o 
  -6   8   5        0.06        0.41      0.47 o 
  -5   8   5        4.05        5.59      0.58 o 
  -4   8   5       11.63       14.07      0.59 o 
  -3   8   5      138.13      138.40      3.27 o 
  -2   8   5        6.32        6.42      0.42 o 
  -1   8   5        0.00       -0.03      0.33 o 
   0   8   5       18.88       17.04      0.67 o 
   1   8   5       48.04       48.31      1.28 o 
   2   8   5        9.76       10.70      0.42 o 
   3   8   5       17.39       18.46      0.59 o 
   4   8   5        5.55        6.88      0.65 o 
  -5   9   5       15.86       14.07      0.63 o 
  -4   9   5       18.50       21.13      0.92 o 
  -3   9   5       21.67       23.39      0.61 o 
  -2   9   5       39.00       43.14      1.35 o 
  -1   9   5       11.67       10.22      0.46 o 
   0   9   5        3.44        3.38      0.39 o 
   1   9   5       28.18       27.63      2.47 o 
   2   9   5      113.50      106.87      2.14 o 
  -2 -10   6       22.35       23.31      1.36 o 
  -1 -10   6       45.69       43.73      1.73 o 
   0 -10   6        0.27        0.20      0.52 o 
   1 -10   6       33.04       33.81      1.82 o 
   2 -10   6        8.64        6.49      0.45 o 
  -4  -9   6       28.34       27.11      1.36 o 
  -3  -9   6        0.23        0.29      0.40 o 
  -2  -9   6        4.11        4.47      0.46 o 
  -1  -9   6       23.65       22.51      1.05 o 
   0  -9   6       42.73       38.91      2.71 o 
   1  -9   6        3.84        4.13      0.43 o 
   2  -9   6       25.96       22.49      0.77 o 
   3  -9   6        0.66        0.51      0.40 o 
   4  -9   6        3.75        5.37      0.50 o 
  -6  -8   6        3.83        4.98      0.53 o 
  -5  -8   6       38.62       37.18      2.45 o 
  -4  -8   6       33.93       32.80      0.77 o 
  -3  -8   6       16.53       15.08      0.50 o 
  -2  -8   6       42.91       37.79      1.06 o 
  -1  -8   6        0.09        0.58      0.41 o 
   0  -8   6       47.47       39.64      2.69 o 
   1  -8   6       37.93       35.73      1.43 o 
   2  -8   6       23.97       23.80      0.79 o 
   3  -8   6        6.04        5.25      0.47 o 
   4  -8   6        1.17        1.56      0.53 o 
   5  -8   6        0.37        0.55      0.46 o 
   6  -8   6        0.01        0.60      0.48 o 
  -7  -7   6        0.82        1.02      0.52 o 
  -6  -7   6        0.01        0.26      0.53 o 
  -5  -7   6        1.16        1.37      0.48 o 
  -4  -7   6        3.34        3.22      0.51 o 
  -3  -7   6       69.28       63.51      3.81 o 
  -2  -7   6       10.90       10.86      0.38 o 
  -1  -7   6       45.32       32.41      0.56 o 
   0  -7   6        4.54        5.85      0.50 o 
   1  -7   6       41.39       36.49      0.53 o 
   2  -7   6      182.58      179.39      7.01 o 
   3  -7   6        0.37        0.41      0.59 o 
   4  -7   6       82.73       81.91      2.43 o 
   5  -7   6      157.49      152.70      4.90 o 
   6  -7   6       94.92       90.31      2.91 o 
   7  -7   6       10.40        7.43      0.55 o 
  -8  -6   6       20.31       18.09      2.41 o 
  -7  -6   6        2.86        3.48      0.51 o 
  -6  -6   6        3.02        3.57      0.46 o 
  -5  -6   6       32.03       32.98      1.43 o 
  -4  -6   6        6.13        4.58      0.50 o 
  -3  -6   6       81.85       79.06      3.93 o 
  -2  -6   6       46.92       57.53      2.68 o 
  -1  -6   6      157.24      145.52      4.60 o 
   0  -6   6       74.84       69.81      1.72 o 
   1  -6   6       92.04       95.94      1.43 o 
   2  -6   6      132.39      135.32      3.72 o 
   3  -6   6      145.82      152.96      4.75 o 
   4  -6   6        0.94        0.81      0.33 o 
   5  -6   6       67.23       69.88      1.39 o 
   6  -6   6        4.24        5.81      0.48 o 
   7  -6   6       84.54       72.25      1.53 o 
  -8  -5   6        0.02        1.26      0.66 o 
  -7  -5   6        0.27        1.10      0.54 o 
  -6  -5   6        9.14        8.90      0.78 o 
  -5  -5   6       68.05       72.16      1.80 o 
  -4  -5   6       14.21       15.82      0.52 o 
  -3  -5   6        5.14        4.05      0.43 o 
  -2  -5   6       53.62       57.99      2.10 o 
  -1  -5   6        0.68        1.45      0.33 o 
   0  -5   6       35.59       39.07      0.78 o 
   1  -5   6       59.17       56.90      0.60 o 
   2  -5   6       46.17       46.06      0.65 o 
   3  -5   6      226.36      248.77      6.82 o 
   4  -5   6      211.05      214.01      4.47 o 
   5  -5   6       38.94       40.15      1.14 o 
   6  -5   6       57.43       60.14      2.19 o 
   7  -5   6       22.27       20.90      0.45 o 
   8  -5   6       25.37       26.46      1.17 o 
  -9  -4   6       39.75       35.99      1.53 o 
  -8  -4   6        9.28        9.56      0.51 o 
  -7  -4   6        9.09       11.30      0.65 o 
  -6  -4   6       18.92       20.42      1.14 o 
  -5  -4   6       12.20       13.00      0.74 o 
  -4  -4   6       23.07       23.92      0.90 o 
  -3  -4   6       83.20       80.32      2.98 o 
  -2  -4   6      221.75      244.77      6.86 o 
  -1  -4   6      385.77      366.17      7.43 o 
   0  -4   6        7.02        4.72      0.45 o 
   1  -4   6       87.54       78.44      2.84 o 
   2  -4   6      102.69      106.90      1.73 o 
   3  -4   6       14.54       15.02      0.96 o 
   4  -4   6      172.34      172.38      3.38 o 
   5  -4   6        0.76        1.28      0.37 o 
   6  -4   6       62.91       61.18      0.75 o 
   7  -4   6       41.34       39.76      1.42 o 
   8  -4   6        7.64        8.08      0.49 o 
  -9  -3   6       11.57       10.50      0.68 o 
  -8  -3   6       20.31       22.60      0.64 o 
  -7  -3   6        6.72       10.36      0.56 o 
  -6  -3   6        4.89        4.56      0.53 o 
  -5  -3   6       98.41      110.54      3.26 o 
  -4  -3   6       66.86       75.00      4.90 o 
  -3  -3   6      106.69      143.62      6.07 o 
  -2  -3   6     1101.11     1145.63     32.09 o 
  -1  -3   6       23.06       27.86      0.84 o 
   0  -3   6      308.07      312.68     14.79 o 
   1  -3   6     1518.59     1577.43     39.48 o 
   2  -3   6       62.11       70.18      1.28 o 
   3  -3   6        4.69        2.52      0.33 o 
   4  -3   6       15.88       14.04      0.45 o 
   5  -3   6       24.60       31.48      0.78 o 
   6  -3   6       66.25       70.28      2.42 o 
   7  -3   6       86.70       89.88      2.36 o 
   8  -3   6       46.33       48.10      2.03 o 
 -10  -2   6        1.09        1.32      0.58 o 
  -9  -2   6        6.00        5.92      0.57 o 
  -8  -2   6       40.08       40.91      2.21 o 
  -7  -2   6        3.14        3.52      0.57 o 
  -6  -2   6      596.40      682.30     11.06 o 
  -5  -2   6        9.92        8.67      0.61 o 
  -4  -2   6      261.71      272.12     10.83 o 
  -3  -2   6      957.97     1015.48     31.77 o 
  -2  -2   6      236.30      239.15      6.77 o 
  -1  -2   6       77.64       70.45      1.73 o 
   0  -2   6       16.49       20.59      1.77 o 
   1  -2   6     1136.15     1266.29     26.31 o 
   2  -2   6      271.62      289.97      4.28 o 
   3  -2   6     1034.53     1031.49     13.51 o 
   4  -2   6       72.00       56.94      0.67 o 
   5  -2   6      263.93      259.38      7.27 o 
   6  -2   6        0.62        1.33      0.34 o 
   7  -2   6        0.47        0.65      0.35 o 
   8  -2   6       42.07       43.91      0.71 o 
 -10  -1   6        0.62        0.32      0.45 o 
  -9  -1   6        9.94       11.96      0.64 o 
  -8  -1   6       46.02       51.43      1.50 o 
  -7  -1   6        7.86        9.09      0.53 o 
  -6  -1   6       13.84       16.94      1.69 o 
  -5  -1   6       80.96       84.42      0.93 o 
  -4  -1   6      363.59      382.70      9.02 o 
  -3  -1   6       14.56       16.33      0.84 o 
  -2  -1   6      608.00      600.09     13.52 o 
  -1  -1   6        3.57        3.01      0.38 o 
   0  -1   6      197.11      219.58      6.01 o 
   1  -1   6      384.93      357.89      4.14 o 
   2  -1   6       84.63       67.63      0.90 o 
   3  -1   6      270.07      266.59      4.85 o 
   4  -1   6        2.77        3.09      0.35 o 
   5  -1   6       28.53       32.27      0.75 o 
   6  -1   6        6.62        5.21      0.34 o 
   7  -1   6       34.90       34.75      0.96 o 
   8  -1   6        2.51        1.37      0.39 o 
 -10   0   6       13.67       14.12      0.59 o 
  -9   0   6        1.36        2.31      0.55 o 
  -8   0   6       16.67       19.32      0.61 o 
  -7   0   6       22.86       23.05      0.76 o 
  -6   0   6        0.47        1.13      0.46 o 
  -5   0   6       55.14       71.40      1.81 o 
  -4   0   6      208.00      222.02      3.43 o 
  -3   0   6       48.60       49.54      2.29 o 
  -2   0   6      582.95      526.85      6.45 o 
  -1   0   6       40.63       38.56      0.60 o 
   0   0   6      671.87      609.03     10.22 o 
   1   0   6       15.64       13.08      0.41 o 
   2   0   6        2.04        2.26      0.36 o 
   3   0   6       77.94       73.74      1.39 o 
   4   0   6      203.32      208.52      4.73 o 
   5   0   6      152.51      158.52      2.83 o 
   6   0   6       30.59       30.83      1.02 o 
   7   0   6        9.83       11.61      0.48 o 
   8   0   6       22.05       20.67      0.79 o 
 -10   1   6        0.31        0.53      0.67 o 
  -9   1   6        0.03        0.48      0.55 o 
  -8   1   6      138.08      134.48      2.60 o 
  -7   1   6        0.09        0.44      0.41 o 
  -6   1   6      233.92      253.67      9.35 o 
  -5   1   6       47.86       51.52      2.61 o 
  -4   1   6       58.67       47.79      1.77 o 
  -3   1   6        9.87        6.05      0.47 o 
  -2   1   6       79.14       67.24      2.43 o 
  -1   1   6      280.13      291.13      7.35 o 
   0   1   6      358.36      334.63      9.25 o 
   1   1   6      255.75      281.86      7.67 o 
   2   1   6        4.14        2.65      0.28 o 
   3   1   6        0.02        0.70      0.29 o 
   4   1   6      260.36      254.63      6.60 o 
   5   1   6      875.11      878.67     31.21 o 
   6   1   6       15.50       16.54      0.78 o 
   7   1   6        7.07        6.22      0.37 o 
   8   1   6       24.78       25.24      0.55 o 
 -10   2   6      126.89      134.08      4.73 o 
  -9   2   6       38.47       35.17      0.67 o 
  -8   2   6      327.29      338.15     10.91 o 
  -7   2   6      297.74      314.96      9.08 o 
  -6   2   6       66.32       60.07      2.07 o 
  -5   2   6      766.40      798.64     29.09 o 
  -4   2   6        0.39        0.46      0.33 o 
  -3   2   6       81.67       93.80      3.34 o 
  -2   2   6      582.67      584.51     13.18 o 
  -1   2   6      226.65      280.75      3.71 o 
   0   2   6      164.03      159.07      3.03 o 
   1   2   6        7.41        9.20      0.42 o 
   2   2   6       62.23       72.59      3.08 o 
   3   2   6       19.20       16.60      0.52 o 
   4   2   6      420.34      420.82     11.34 o 
   5   2   6       21.82       25.07      0.64 o 
   6   2   6       48.37       48.41      1.22 o 
   7   2   6        0.01        0.38      0.33 o 
   8   2   6        1.73        1.80      0.35 o 
 -10   3   6        4.47        2.97      0.54 o 
  -9   3   6      133.83      126.59      3.77 o 
  -8   3   6        1.80        1.77      0.40 o 
  -7   3   6       12.93       14.04      0.46 o 
  -6   3   6        0.20        0.02      0.36 o 
  -5   3   6       89.80      101.70      2.54 o 
  -4   3   6        1.70        1.62      0.44 o 
  -3   3   6      186.40      180.85      7.01 o 
  -2   3   6     1579.03     1633.71     48.37 o 
  -1   3   6       20.02       19.62      0.50 o 
   0   3   6        1.51        2.22      0.27 o 
   1   3   6       91.35       98.31      2.77 o 
   2   3   6       33.38       36.76      1.05 o 
   3   3   6        1.05        5.72      1.84 o 
   4   3   6        0.43        1.10      0.30 o 
   5   3   6        1.78        2.25      0.33 o 
   6   3   6      142.44      141.92      2.81 o 
   7   3   6       18.01       16.54      0.60 o 
   8   3   6        2.26        1.66      0.39 o 
  -9   4   6        0.07        0.64      0.46 o 
  -8   4   6       18.60       20.74      0.51 o 
  -7   4   6       40.68       41.99      1.29 o 
  -6   4   6      190.21      198.37      5.46 o 
  -5   4   6       74.39       80.69      2.33 o 
  -4   4   6      180.04      175.22      7.99 o 
  -3   4   6       90.86      111.09      3.24 o 
  -2   4   6       89.89       97.49      2.05 o 
  -1   4   6      570.76      596.86     14.15 o 
   0   4   6      325.89      321.95      6.62 o 
   1   4   6      236.45      221.13      5.59 o 
   2   4   6       30.57       28.37      0.81 o 
   3   4   6       17.00       20.02      0.66 o 
   4   4   6        0.64        0.48      0.31 o 
   5   4   6        0.57        2.10      0.40 o 
   6   4   6        0.02        0.20      0.31 o 
   7   4   6       29.16       26.56      0.78 o 
  -9   5   6        3.75        4.60      0.48 o 
  -8   5   6        9.53        8.95      0.47 o 
  -7   5   6        0.02        0.47      0.38 o 
  -6   5   6       78.21       82.83      3.61 o 
  -5   5   6       12.59       10.21      0.55 o 
  -4   5   6       12.47       11.13      0.56 o 
  -3   5   6       13.27       13.69      0.46 o 
  -2   5   6        0.43        0.79      0.34 o 
  -1   5   6      473.91      503.58      4.27 o 
   0   5   6       31.98       28.23      1.09 o 
   1   5   6        5.96        6.51      0.37 o 
   2   5   6       25.42       26.61      0.94 o 
   3   5   6       20.03       27.37      0.83 o 
   4   5   6       26.05       26.25      0.68 o 
   5   5   6        0.00        0.33      0.34 o 
   6   5   6       39.53       38.53      1.18 o 
   7   5   6        1.43        1.30      0.38 o 
  -8   6   6        3.32        3.22      0.58 o 
  -7   6   6        3.10        3.97      0.49 o 
  -6   6   6      158.28      173.35      4.69 o 
  -5   6   6        0.41        0.07      0.41 o 
  -4   6   6      572.39      584.75     24.29 o 
  -3   6   6      132.16      136.54      3.93 o 
  -2   6   6      612.75      624.50     13.22 o 
  -1   6   6        8.39       10.89      1.30 o 
   0   6   6      362.54      368.50      7.73 o 
   1   6   6       39.83       40.85      1.21 o 
   2   6   6       43.42       41.34      0.88 o 
   3   6   6        3.96        3.11      0.35 o 
   4   6   6        6.86        6.81      0.42 o 
   5   6   6       20.56       19.25      0.48 o 
   6   6   6        3.41        2.68      0.40 o 
  -7   7   6        0.41        0.79      0.48 o 
  -6   7   6      182.42      187.43      5.36 o 
  -5   7   6       26.41       28.02      0.64 o 
  -4   7   6       48.18       53.83      1.65 o 
  -3   7   6      111.12      116.24      3.45 o 
  -2   7   6        6.81        7.44      0.36 o 
  -1   7   6       46.16       51.06      1.27 o 
   0   7   6       24.44       27.94      0.53 o 
   1   7   6        4.81        5.00      0.43 o 
   2   7   6      107.77      109.96      2.27 o 
   3   7   6        0.54        0.78      0.39 o 
   4   7   6       93.80       92.77      2.85 o 
   5   7   6        2.24        2.54      0.47 o 
  -6   8   6       10.23       11.43      0.61 o 
  -5   8   6      172.77      184.15      4.65 o 
  -4   8   6        7.48        7.90      0.51 o 
  -3   8   6       51.92       51.88      1.18 o 
  -2   8   6        4.12        4.15      0.36 o 
  -1   8   6        5.86        6.49      0.36 o 
   0   8   6       76.97       77.51      1.62 o 
   1   8   6       11.21       11.27      0.60 o 
   2   8   6      171.65      176.33      3.94 o 
   3   8   6       73.90       73.02      1.72 o 
   4   8   6       24.89       25.02      0.89 o 
  -5   9   6        0.01        0.47      0.51 o 
  -4   9   6        4.22        3.38      0.81 o 
  -3   9   6       28.35       30.52      1.98 o 
  -2   9   6        0.27        0.42      0.43 o 
  -1   9   6       10.31        8.84      0.40 o 
   0   9   6        2.16        2.36      0.38 o 
   1   9   6        4.06        4.28      0.52 o 
   2   9   6        4.36        4.06      0.44 o 
  -2 -10   7        4.07        4.50      0.48 o 
  -1 -10   7       42.28       40.64      2.04 o 
   0 -10   7        0.57        0.90      0.45 o 
   1 -10   7       99.95       91.58      3.51 o 
   2 -10   7        7.80        6.74      0.90 o 
  -4  -9   7       13.67       12.43      0.59 o 
  -3  -9   7       12.54       12.55      0.42 o 
  -2  -9   7        0.97        1.24      0.39 o 
  -1  -9   7       48.76       54.49      2.71 o 
   0  -9   7        2.06        1.67      0.40 o 
   1  -9   7        1.67        2.13      0.43 o 
   2  -9   7        0.08       -0.16      0.36 o 
   3  -9   7       24.16       21.88      0.79 o 
   4  -9   7       74.08       68.89      1.66 o 
  -6  -8   7        5.03        4.28      0.49 o 
  -5  -8   7       26.87       25.54      0.68 o 
  -4  -8   7       33.89       30.25      0.57 o 
  -3  -8   7       40.57       39.25      1.30 o 
  -2  -8   7      136.72      127.58      5.21 o 
  -1  -8   7        5.22        5.14      0.44 o 
   0  -8   7        2.92        3.16      0.42 o 
   1  -8   7      114.98      107.43      3.72 o 
   2  -8   7        4.30        5.85      0.42 o 
   3  -8   7       28.51       29.86      1.27 o 
   4  -8   7       17.22       17.83      0.57 o 
   5  -8   7       15.14       13.79      0.48 o 
  -7  -7   7        1.43        1.70      0.60 o 
  -6  -7   7       36.93       38.43      1.09 o 
  -5  -7   7       20.66       22.44      0.77 o 
  -4  -7   7       44.61       43.84      1.11 o 
  -3  -7   7       18.01       17.23      0.41 o 
  -2  -7   7        1.40        0.90      0.33 o 
  -1  -7   7        2.40        2.91      0.34 o 
   0  -7   7       57.54       58.40      1.13 o 
   1  -7   7        5.95        6.55      0.49 o 
   2  -7   7       60.13       59.04      1.31 o 
   3  -7   7       34.98       30.66      2.61 o 
   4  -7   7       83.58       85.54      2.29 o 
   5  -7   7       34.10       37.74      0.82 o 
   6  -7   7       18.63       17.57      0.53 o 
  -8  -6   7       42.71       40.65      2.77 o 
  -7  -6   7        4.00        5.18      0.62 o 
  -6  -6   7        3.54        4.81      0.62 o 
  -5  -6   7      108.55      110.41      3.47 o 
  -4  -6   7       15.01       16.78      0.63 o 
  -3  -6   7      110.29      103.03      4.30 o 
  -2  -6   7       30.88       36.79      0.60 o 
  -1  -6   7        7.80       12.61      0.38 o 
   0  -6   7       85.87       88.61      1.76 o 
   1  -6   7      194.49      201.95      4.40 o 
   2  -6   7      600.68      621.16     13.21 o 
   3  -6   7       59.75       57.03      2.02 o 
   4  -6   7      410.74      413.58      8.99 o 
   5  -6   7      167.67      169.42      1.94 o 
   6  -6   7        0.82        0.66      0.39 o 
   7  -6   7      111.47      100.71      3.55 o 
  -8  -5   7       11.33       14.58      1.15 o 
  -7  -5   7       13.06       11.76      0.61 o 
  -6  -5   7        0.80        0.48      0.51 o 
  -5  -5   7      123.72      129.74      3.21 o 
  -4  -5   7        8.39       10.56      0.68 o 
  -3  -5   7        1.24        0.69      0.40 o 
  -2  -5   7      126.92      124.16      4.16 o 
  -1  -5   7        1.75        2.21      0.35 o 
   0  -5   7        9.58       11.32      0.49 o 
   1  -5   7      897.68      911.05     23.00 o 
   2  -5   7        8.79        9.65      0.49 o 
   3  -5   7      396.45      413.67      8.89 o 
   4  -5   7        0.85        1.23      0.39 o 
   5  -5   7      177.60      196.44      5.73 o 
   6  -5   7       18.75       19.62      0.68 o 
   7  -5   7        7.59        6.20      0.51 o 
  -9  -4   7        3.90        4.26      0.53 o 
  -8  -4   7       16.51       18.30      0.73 o 
  -7  -4   7       25.29       27.70      0.70 o 
  -6  -4   7        1.94        2.05      0.57 o 
  -5  -4   7      102.29      111.13      8.80 o 
  -4  -4   7      226.19      249.19      9.41 o 
  -3  -4   7      458.09      502.34     22.02 o 
  -2  -4   7       27.09       35.36      0.85 o 
  -1  -4   7       20.89       22.35      0.48 o 
   0  -4   7      273.89      304.41      4.59 o 
   1  -4   7      567.26      559.65     22.21 o 
   2  -4   7       38.32       35.45      0.59 o 
   3  -4   7       61.97       62.50      2.14 o 
   4  -4   7       28.09       27.36      0.58 o 
   5  -4   7        0.77        0.74      0.34 o 
   6  -4   7       24.68       22.61      0.69 o 
   7  -4   7       75.96       77.36      2.27 o 
   8  -4   7       92.77       84.41      3.18 o 
  -9  -3   7        0.25        1.22      0.55 o 
  -8  -3   7        3.77        4.43      0.61 o 
  -7  -3   7        4.98        6.02      0.60 o 
  -6  -3   7        2.00        1.42      0.44 o 
  -5  -3   7        5.74        4.11      0.55 o 
  -4  -3   7       46.77       50.03      4.35 o 
  -3  -3   7       77.87       81.39      4.29 o 
  -2  -3   7        8.28       11.17      0.69 o 
  -1  -3   7      113.31      114.81      3.70 o 
   0  -3   7        0.30        1.35      0.32 o 
   1  -3   7      272.09      266.90      5.44 o 
   2  -3   7      216.05      265.26      4.55 o 
   3  -3   7       13.23       10.22      0.35 o 
   4  -3   7      168.38      178.12      2.57 o 
   5  -3   7       19.55       26.06      0.43 o 
   6  -3   7        0.20        0.41      0.39 o 
   7  -3   7       11.97       10.97      0.44 o 
   8  -3   7        1.62        0.79      0.44 o 
 -10  -2   7        1.19        0.55      0.69 o 
  -9  -2   7        2.09        1.18      0.54 o 
  -8  -2   7       65.22       65.77      1.45 o 
  -7  -2   7        2.96        3.14      0.51 o 
  -6  -2   7       87.60      101.58      3.08 o 
  -5  -2   7       42.52       48.28      1.01 o 
  -4  -2   7       19.79       23.34      0.75 o 
  -3  -2   7      833.13      863.81     29.62 o 
  -2  -2   7     1032.89     1058.92     20.80 o 
  -1  -2   7      131.23      106.60      3.41 o 
   0  -2   7      192.16      186.49      3.63 o 
   1  -2   7     1127.29     1196.35     33.73 o 
   2  -2   7        0.03        0.44      0.36 o 
   3  -2   7      402.34      404.59     11.74 o 
   4  -2   7      177.77      163.49      1.57 o 
   5  -2   7       67.22       64.62      1.22 o 
   6  -2   7       27.31       26.45      0.69 o 
   7  -2   7       37.94       42.84      1.37 o 
   8  -2   7       99.29       92.85      2.89 o 
 -10  -1   7       12.76       11.68      0.52 o 
  -9  -1   7        1.28        1.55      0.54 o 
  -8  -1   7        4.19        5.11      0.59 o 
  -7  -1   7      138.65      143.78      6.23 o 
  -6  -1   7      371.93      388.26     14.33 o 
  -5  -1   7      284.91      307.60     27.17 o 
  -4  -1   7       65.23       71.02      7.51 o 
  -3  -1   7      564.05      605.27     21.04 o 
  -2  -1   7      155.08      150.89      2.17 o 
  -1  -1   7     2540.85     2510.32     35.62 o 
   0  -1   7       43.83       40.70      0.54 o 
   1  -1   7     1935.10     2135.23     29.87 o 
   2  -1   7       23.38       21.28      0.62 o 
   3  -1   7       85.42       84.77      0.61 o 
   4  -1   7       10.09       10.76      0.36 o 
   5  -1   7       36.28       37.50      0.67 o 
   6  -1   7      175.16      180.60      3.60 o 
   7  -1   7       42.00       40.87      0.97 o 
   8  -1   7       65.03       63.54      2.56 o 
 -10   0   7        0.53        0.42      0.66 o 
  -9   0   7       37.04       39.87      2.82 o 
  -8   0   7       70.10       81.56      4.14 o 
  -7   0   7       75.14       79.51      3.75 o 
  -6   0   7       82.01       81.02      2.61 o 
  -5   0   7        6.71        7.36      0.97 o 
  -4   0   7        0.53        5.12      2.19 o 
  -3   0   7      595.14      594.66     26.88 o 
  -2   0   7       73.17       63.01      1.76 o 
  -1   0   7      244.60      240.92      5.18 o 
   0   0   7      195.97      180.71      4.95 o 
   1   0   7      106.73      122.19      2.56 o 
   2   0   7       72.81       78.99      2.04 o 
   3   0   7      886.40      864.40     24.90 o 
   4   0   7      294.46      291.25      9.95 o 
   5   0   7      443.42      464.49     11.62 o 
   6   0   7      160.02      156.74      5.18 o 
   7   0   7      615.09      613.16     13.90 o 
   8   0   7        0.39        0.57      0.40 o 
 -10   1   7        0.93        1.07      0.68 o 
  -9   1   7        5.12        7.69      0.58 o 
  -8   1   7       68.98       68.50      2.06 o 
  -7   1   7      144.05      144.74      4.62 o 
  -6   1   7      427.43      465.17     13.63 o 
  -5   1   7       11.02       12.41      0.48 o 
  -4   1   7        3.77        2.36      0.39 o 
  -3   1   7      360.84      347.82     11.17 o 
  -2   1   7      166.41      156.02      3.83 o 
  -1   1   7      221.35      216.53      4.01 o 
   0   1   7      867.51      888.01     18.76 o 
   1   1   7      139.53      127.28      3.57 o 
   2   1   7      162.70      150.16      4.66 o 
   3   1   7       20.43       23.64      0.84 o 
   4   1   7       68.27       69.57      2.32 o 
   5   1   7      186.45      187.23      3.58 o 
   6   1   7        3.00        3.20      0.36 o 
   7   1   7       34.21       31.74      1.00 o 
   8   1   7        0.62        1.31      0.40 o 
 -10   2   7       26.11       23.06      0.62 o 
  -9   2   7        1.80        2.68      0.47 o 
  -8   2   7        7.50       10.82      0.56 o 
  -7   2   7      145.64      149.77      3.63 o 
  -6   2   7      199.76      214.52      9.48 o 
  -5   2   7      144.95      155.82      7.31 o 
  -4   2   7       39.08       40.93      2.72 o 
  -3   2   7       28.51       30.48      0.84 o 
  -2   2   7       24.53       18.52      0.44 o 
  -1   2   7      316.42      380.34      6.72 o 
   0   2   7      141.52      130.66      3.23 o 
   1   2   7      142.38      152.59      2.46 o 
   2   2   7       14.67       13.10      0.41 o 
   3   2   7       19.31       19.87      0.77 o 
   4   2   7      218.20      213.86      4.88 o 
   5   2   7        6.14        6.60      0.55 o 
   6   2   7       25.31       27.69      1.39 o 
   7   2   7       23.28       26.04      1.06 o 
   8   2   7       15.26       14.40      0.43 o 
  -9   3   7      144.16      151.67      5.17 o 
  -8   3   7       47.65       46.13      1.36 o 
  -7   3   7        0.77        1.19      0.45 o 
  -6   3   7       30.40       34.04      1.56 o 
  -5   3   7       14.26       14.32      0.46 o 
  -4   3   7      230.46      236.84      7.94 o 
  -3   3   7        4.12        2.85      0.33 o 
  -2   3   7       37.26       43.14      0.93 o 
  -1   3   7      145.06      153.02      4.09 o 
   0   3   7        7.94        9.89      0.36 o 
   1   3   7        3.48        1.66      0.29 o 
   2   3   7       97.90      101.61      3.30 o 
   3   3   7       23.32       27.71      0.77 o 
   4   3   7        2.89        3.54      0.35 o 
   5   3   7      104.40      101.84      3.96 o 
   6   3   7       49.02       48.07      0.67 o 
   7   3   7        9.77        7.85      0.41 o 
  -9   4   7        4.88        3.25      0.44 o 
  -8   4   7        3.28        3.97      0.46 o 
  -7   4   7       88.40      104.54      4.16 o 
  -6   4   7      165.79      187.00      7.82 o 
  -5   4   7        1.46        1.65      0.42 o 
  -4   4   7      315.46      322.91     16.08 o 
  -3   4   7      167.29      171.33      6.91 o 
  -2   4   7       18.55       16.83      0.64 o 
  -1   4   7      606.02      625.47     10.57 o 
   0   4   7      137.28      147.46      2.32 o 
   1   4   7        1.69        0.47      0.28 o 
   2   4   7       16.68       20.28      0.38 o 
   3   4   7      245.42      201.56      7.07 o 
   4   4   7       85.53       82.18      1.78 o 
   5   4   7       93.89       83.44      1.79 o 
   6   4   7        0.38        1.18      0.37 o 
   7   4   7       15.30       12.16      0.44 o 
  -9   5   7        8.82        7.60      0.48 o 
  -8   5   7       46.15       43.51      0.79 o 
  -7   5   7       11.83       10.89      0.58 o 
  -6   5   7       21.08       19.88      0.67 o 
  -5   5   7      106.33      108.66      4.59 o 
  -4   5   7       52.64       48.14      1.65 o 
  -3   5   7       26.27       24.69      1.00 o 
  -2   5   7        4.02        3.83      0.36 o 
  -1   5   7      420.98      430.85     12.33 o 
   0   5   7       13.70       16.19      0.42 o 
   1   5   7      102.93      106.56      2.41 o 
   2   5   7      149.25      113.82      4.22 o 
   3   5   7       30.09       33.83      0.62 o 
   4   5   7       48.61       46.52      1.11 o 
   5   5   7        0.63        0.59      0.36 o 
   6   5   7       35.43       32.96      0.90 o 
  -8   6   7        1.38        1.67      0.53 o 
  -7   6   7       27.57       28.60      1.31 o 
  -6   6   7       37.71       41.84      1.88 o 
  -5   6   7       37.10       36.74      1.10 o 
  -4   6   7        6.69        7.60      0.49 o 
  -3   6   7      242.87      265.67      8.29 o 
  -2   6   7       50.04       57.99      1.09 o 
  -1   6   7       70.94       78.25      2.28 o 
   0   6   7       76.82       84.91      2.82 o 
   1   6   7       25.78       26.00      0.51 o 
   2   6   7        3.58        4.29      0.32 o 
   3   6   7       44.47       42.76      1.26 o 
   4   6   7       21.63       21.93      0.96 o 
   5   6   7        9.98       11.19      0.44 o 
  -7   7   7        6.51        6.37      0.50 o 
  -6   7   7       72.22       62.56      0.85 o 
  -5   7   7        0.71        1.43      0.49 o 
  -4   7   7        0.82        1.01      0.42 o 
  -3   7   7       14.80       14.60      0.54 o 
  -2   7   7       59.50       65.65      2.18 o 
  -1   7   7       65.85       68.42      1.02 o 
   0   7   7       52.85       52.38      0.93 o 
   1   7   7        2.53        1.84      0.36 o 
   2   7   7       30.68       31.70      1.45 o 
   3   7   7        6.79        9.49      0.43 o 
   4   7   7        8.72        9.18      0.53 o 
  -6   8   7        0.08        0.58      0.45 o 
  -5   8   7       53.44       60.98      2.12 o 
  -4   8   7        5.96        7.22      0.46 o 
  -3   8   7       36.07       41.14      1.15 o 
  -2   8   7        9.55       10.28      0.39 o 
  -1   8   7        3.67        3.68      0.37 o 
   0   8   7      295.14      301.75     30.87 o 
   1   8   7        0.69        1.58      0.42 o 
   2   8   7       99.74      106.34      2.11 o 
   3   8   7       10.82        9.96      0.43 o 
  -4   9   7      103.58      105.23      3.53 o 
  -3   9   7       33.69       32.12      1.14 o 
  -2   9   7       23.85       21.57      0.56 o 
  -1   9   7        3.02        4.24      0.41 o 
   0   9   7       95.94       94.48      1.95 o 
   1   9   7        3.60        2.68      0.48 o 
  -2 -10   8        0.54        1.57      0.73 o 
  -1 -10   8        3.02        3.11      0.51 o 
   0 -10   8        5.44        4.86      0.52 o 
   1 -10   8        1.49        1.63      0.63 o 
  -4  -9   8        0.48        0.66      0.42 o 
  -3  -9   8       15.94       17.90      0.67 o 
  -2  -9   8        1.77        1.77      0.44 o 
  -1  -9   8       11.61       12.75      0.66 o 
   0  -9   8        3.64        4.60      0.44 o 
   1  -9   8        2.28        3.64      0.43 o 
   2  -9   8       60.65       69.64      3.30 o 
   3  -9   8       48.81       43.73      0.87 o 
   4  -9   8       76.75       70.34      2.44 o 
  -6  -8   8        0.13        0.05      0.47 o 
  -5  -8   8        0.32        0.67      0.45 o 
  -4  -8   8        1.11        1.45      0.38 o 
  -3  -8   8        0.04       -0.03      0.38 o 
  -2  -8   8        3.52        3.13      0.44 o 
  -1  -8   8       37.91       40.38      1.45 o 
   0  -8   8       32.02       34.10      0.97 o 
   1  -8   8       87.09       86.39      2.73 o 
   2  -8   8       25.03       25.58      1.39 o 
   3  -8   8        3.24        4.27      0.39 o 
   4  -8   8       53.22       53.39      1.67 o 
   5  -8   8       48.20       44.06      1.67 o 
  -7  -7   8        0.53        0.83      0.67 o 
  -6  -7   8       13.99       17.16      0.67 o 
  -5  -7   8       19.97       21.42      1.19 o 
  -4  -7   8       15.54       14.27      1.14 o 
  -3  -7   8        6.55       11.18      0.42 o 
  -2  -7   8       22.38       20.68      0.81 o 
  -1  -7   8        7.12        8.32      0.44 o 
   0  -7   8        2.30        3.76      0.35 o 
   1  -7   8       13.93       14.90      0.82 o 
   2  -7   8        8.63        7.64      0.40 o 
   3  -7   8       14.08       13.47      0.46 o 
   4  -7   8       30.40       31.05      0.58 o 
   5  -7   8       51.34       51.32      1.80 o 
   6  -7   8       13.88       12.75      0.83 o 
  -8  -6   8        6.67        6.85      0.63 o 
  -7  -6   8        0.45        0.39      0.55 o 
  -6  -6   8       27.64       26.61      2.21 o 
  -5  -6   8       11.60       12.85      0.54 o 
  -4  -6   8       30.56       30.54      1.72 o 
  -3  -6   8        0.74        0.48      0.39 o 
  -2  -6   8      111.68      110.94      3.49 o 
  -1  -6   8        2.17        2.31      0.31 o 
   0  -6   8       85.98       90.11      2.61 o 
   1  -6   8      591.68      596.76      5.66 o 
   2  -6   8      651.03      686.86     23.70 o 
   3  -6   8        9.50        9.88      0.61 o 
   4  -6   8        1.59        2.87      0.48 o 
   5  -6   8      122.19      133.06      3.36 o 
   6  -6   8       89.86       88.25      2.71 o 
   7  -6   8      109.21      104.77      2.49 o 
  -8  -5   8       13.44       11.65      0.62 o 
  -7  -5   8       17.23       17.12      0.65 o 
  -6  -5   8        4.31        4.88      0.62 o 
  -5  -5   8       32.30       35.88      1.31 o 
  -4  -5   8        0.56        0.74      0.45 o 
  -3  -5   8       17.61       21.19      1.00 o 
  -2  -5   8      198.49      198.23      9.57 o 
  -1  -5   8       17.04       16.06      0.42 o 
   0  -5   8      757.47      751.06      9.39 o 
   1  -5   8      142.63      145.08      2.41 o 
   2  -5   8      387.27      391.46     11.60 o 
   3  -5   8      355.39      368.58     11.30 o 
   4  -5   8      109.07      116.14      2.25 o 
   5  -5   8       13.94       16.52      0.56 o 
   6  -5   8        0.02       -0.24      0.40 o 
   7  -5   8       19.17       17.91      0.57 o 
  -9  -4   8       25.62       21.70      0.82 o 
  -8  -4   8        2.96        2.39      0.53 o 
  -7  -4   8        8.24       11.30      0.63 o 
  -6  -4   8       21.89       22.91      1.27 o 
  -5  -4   8       27.14       31.54      2.10 o 
  -4  -4   8       50.46       55.51      2.62 o 
  -3  -4   8      108.47      118.23      3.88 o 
  -2  -4   8      110.20      115.44      2.83 o 
  -1  -4   8      496.03      520.30      9.31 o 
   0  -4   8      103.55      107.18      2.03 o 
   1  -4   8      672.40      674.87     13.12 o 
   2  -4   8       78.46       81.28      2.32 o 
   3  -4   8      122.78      124.21      3.79 o 
   4  -4   8       85.32       81.45      2.35 o 
   5  -4   8       15.40       16.16      0.55 o 
   6  -4   8      294.59      284.49     10.19 o 
   7  -4   8      178.85      171.04      6.51 o 
  -9  -3   8        5.23        6.07      0.52 o 
  -8  -3   8        3.40        4.74      0.62 o 
  -7  -3   8      180.04      182.40      7.24 o 
  -6  -3   8       40.74       38.75      2.14 o 
  -5  -3   8      195.47      222.01      9.10 o 
  -4  -3   8      100.26      105.19      4.17 o 
  -3  -3   8       64.04       67.63      1.44 o 
  -2  -3   8       15.00       16.03      0.77 o 
  -1  -3   8        2.17        1.63      0.41 o 
   0  -3   8       23.54       23.84      1.00 o 
   1  -3   8      247.41      265.89      5.41 o 
   2  -3   8       48.06       43.17      0.80 o 
   3  -3   8      138.19      147.30      2.73 o 
   4  -3   8       96.62      102.38      2.01 o 
   5  -3   8        5.81        4.38      0.33 o 
   6  -3   8        8.35        9.34      0.44 o 
   7  -3   8       69.27       66.32      2.41 o 
   8  -3   8        4.27        3.27      0.50 o 
  -9  -2   8       15.18       15.71      0.71 o 
  -8  -2   8        4.99        5.05      0.56 o 
  -7  -2   8        7.93        9.45      0.61 o 
  -6  -2   8        1.89        2.82      0.60 o 
  -5  -2   8       15.20       18.18      1.69 o 
  -4  -2   8       38.42       40.27      1.38 o 
  -3  -2   8     1230.37     1296.41     59.94 o 
  -2  -2   8      510.56      533.26     23.77 o 
  -1  -2   8      191.84      229.89     10.04 o 
   0  -2   8      153.39      197.68      7.91 o 
   1  -2   8       52.44       40.60      1.00 o 
   2  -2   8       89.19       90.06      0.61 o 
   3  -2   8      112.21      116.82      1.49 o 
   4  -2   8        3.00        2.65      0.31 o 
   5  -2   8       90.95       88.28      1.67 o 
   6  -2   8      160.52      160.67      3.36 o 
   7  -2   8       18.56       20.82      0.75 o 
   8  -2   8       49.39       50.54      1.80 o 
 -10  -1   8        1.83        1.88      0.63 o 
  -9  -1   8        9.71        9.67      0.58 o 
  -8  -1   8        0.35       -0.11      0.56 o 
  -7  -1   8        8.25        8.03      0.59 o 
  -6  -1   8       53.98       57.39      2.61 o 
  -5  -1   8       19.92       17.21      2.23 o 
  -4  -1   8      109.90       99.17      3.32 o 
  -3  -1   8      235.45      264.79      6.98 o 
  -2  -1   8       80.19       67.88      1.29 o 
  -1  -1   8     1318.16     1317.39     28.57 o 
   0  -1   8      118.13      125.13      1.53 o 
   1  -1   8        3.34        3.89      0.43 o 
   2  -1   8       48.48       49.58      1.51 o 
   3  -1   8      131.27      129.82      1.96 o 
   4  -1   8       43.64       41.13      0.66 o 
   5  -1   8       68.02       70.90      1.84 o 
   6  -1   8      182.11      187.30      4.04 o 
   7  -1   8        3.54        3.64      0.37 o 
   8  -1   8        0.46        0.68      0.35 o 
 -10   0   8       40.88       34.78      2.33 o 
  -9   0   8       61.12       55.71      3.25 o 
  -8   0   8      196.13      179.68     12.49 o 
  -7   0   8      187.25      177.13     12.88 o 
  -6   0   8      264.93      275.29     12.35 o 
  -5   0   8        5.33        6.00      0.47 o 
  -4   0   8       37.83       35.57      1.25 o 
  -3   0   8     1234.16     1216.96     28.11 o 
  -2   0   8       58.13       52.61      0.65 o 
  -1   0   8       21.81       29.33      0.69 o 
   0   0   8       72.67       82.88      1.63 o 
   1   0   8      747.12      677.26     11.41 o 
   2   0   8      236.61      214.91      6.46 o 
   3   0   8      132.99      131.16      3.44 o 
   4   0   8      352.63      362.11     12.58 o 
   5   0   8       97.38       95.28      2.84 o 
   6   0   8       20.58       21.25      0.46 o 
   7   0   8      249.40      253.76      9.23 o 
   8   0   8       11.36       12.70      0.58 o 
 -10   1   8        0.76        1.87      0.45 o 
  -9   1   8       28.01       31.42      3.03 o 
  -8   1   8      154.58      165.82      5.95 o 
  -7   1   8       94.60      104.81      3.43 o 
  -6   1   8      111.65      112.60      5.52 o 
  -5   1   8      124.48      127.10      3.58 o 
  -4   1   8        8.62        5.44      0.45 o 
  -3   1   8        6.50        7.23      0.56 o 
  -2   1   8      205.22      202.97      5.60 o 
  -1   1   8      880.05      885.74     10.24 o 
   0   1   8     1302.11     1283.36     34.98 o 
   1   1   8        0.17        1.10      0.34 o 
   2   1   8        1.21        1.51      0.34 o 
   3   1   8     3578.42     3274.53     50.03 o 
   4   1   8      117.49      115.37      3.66 o 
   5   1   8      850.27      854.30     27.71 o 
   6   1   8        4.76        6.69      0.39 o 
   7   1   8       55.70       53.12      1.79 o 
   8   1   8        2.31        2.31      0.36 o 
 -10   2   8       70.41       57.92      1.42 o 
  -9   2   8        4.27        5.06      0.50 o 
  -8   2   8       49.03       50.78      1.77 o 
  -7   2   8       14.54       17.24      0.49 o 
  -6   2   8       20.08       18.26      0.91 o 
  -5   2   8       60.77       62.20      2.98 o 
  -4   2   8      153.31      158.30      6.07 o 
  -3   2   8      680.06      643.62     19.07 o 
  -2   2   8      450.39      407.95     20.06 o 
  -1   2   8      180.66      183.52      4.40 o 
   0   2   8       17.07       17.94      0.45 o 
   1   2   8      205.64      198.99      5.87 o 
   2   2   8       12.47       13.67      0.40 o 
   3   2   8      438.87      422.58     14.56 o 
   4   2   8       69.27       68.17      2.45 o 
   5   2   8        7.48        8.44      0.33 o 
   6   2   8        1.62        1.61      0.31 o 
   7   2   8       75.18       72.57      1.68 o 
  -9   3   8       64.02       57.96      2.07 o 
  -8   3   8        5.60        5.34      0.44 o 
  -7   3   8       30.27       30.54      1.85 o 
  -6   3   8       90.07       88.03      2.73 o 
  -5   3   8      138.06      139.74      4.94 o 
  -4   3   8       34.18       48.56      1.23 o 
  -3   3   8        5.72        7.83      0.35 o 
  -2   3   8      344.21      349.06     31.74 o 
  -1   3   8      117.99      115.67      2.94 o 
   0   3   8      723.02      733.85     12.69 o 
   1   3   8      188.63      186.78      3.90 o 
   2   3   8       96.66      100.28      3.11 o 
   3   3   8       11.25       12.86      0.65 o 
   4   3   8       12.38       10.69      0.51 o 
   5   3   8       43.24       49.42      0.73 o 
   6   3   8       89.81       89.00      1.70 o 
   7   3   8        0.60        0.16      0.34 o 
  -9   4   8        3.60        5.30      0.41 o 
  -8   4   8       19.71       23.40      0.65 o 
  -7   4   8       58.47       58.34      2.23 o 
  -6   4   8       87.55       86.37      3.65 o 
  -5   4   8        5.72        6.53      0.47 o 
  -4   4   8       28.95       31.39      1.41 o 
  -3   4   8       94.28      100.05      4.24 o 
  -2   4   8        0.19        0.65      0.34 o 
  -1   4   8      123.51      133.66      4.34 o 
   0   4   8      147.55      141.13      3.02 o 
   1   4   8        2.79        6.89      0.33 o 
   2   4   8      261.62      253.31      7.25 o 
   3   4   8      548.97      468.03     14.77 o 
   4   4   8      114.21      110.11      1.65 o 
   5   4   8        0.03        0.66      0.37 o 
   6   4   8       26.61       26.75      1.05 o 
  -9   5   8       27.76       28.89      1.34 o 
  -8   5   8        7.94        7.14      0.61 o 
  -7   5   8       25.42       30.71      1.21 o 
  -6   5   8       11.90       15.96      0.83 o 
  -5   5   8      354.29      363.92     13.16 o 
  -4   5   8      449.89      442.64     12.03 o 
  -3   5   8      441.98      456.71     16.13 o 
  -2   5   8       72.99       73.41      1.39 o 
  -1   5   8      447.66      456.17      9.35 o 
   0   5   8        8.59       12.46      0.41 o 
   1   5   8      316.59      276.81      5.56 o 
   2   5   8        3.93        3.00      0.33 o 
   3   5   8       57.62       51.76      1.41 o 
   4   5   8        3.37        3.13      0.41 o 
   5   5   8       21.80       21.57      0.77 o 
   6   5   8       81.96       76.90      2.39 o 
  -8   6   8        5.60        5.34      0.50 o 
  -7   6   8       45.45       43.83      1.63 o 
  -6   6   8        9.83       11.62      0.54 o 
  -5   6   8       59.27       58.01      1.59 o 
  -4   6   8      109.27      114.24      4.66 o 
  -3   6   8      221.04      237.21      9.99 o 
  -2   6   8        2.39        2.30      0.36 o 
  -1   6   8      204.54      215.90      6.51 o 
   0   6   8        4.53        6.53      0.35 o 
   1   6   8       17.50       15.33      0.60 o 
   2   6   8       39.17       40.61      1.63 o 
   3   6   8       40.07       43.00      0.90 o 
   4   6   8        5.03        5.22      0.40 o 
   5   6   8       10.10        7.46      0.49 o 
  -7   7   8        5.27        5.53      0.51 o 
  -6   7   8       49.83       50.27      1.59 o 
  -5   7   8       20.26       19.74      0.75 o 
  -4   7   8      237.38      245.62      6.86 o 
  -3   7   8       14.24       14.42      0.66 o 
  -2   7   8        0.51        1.00      0.38 o 
  -1   7   8       41.49       41.45      2.38 o 
   0   7   8        0.04        0.19      0.35 o 
   1   7   8       82.50       85.34      2.81 o 
   2   7   8        5.01        5.77      0.40 o 
   3   7   8        0.30        0.56      0.38 o 
   4   7   8        0.80        0.67      0.46 o 
  -6   8   8       13.71       13.57      0.66 o 
  -5   8   8        1.87        3.08      0.43 o 
  -4   8   8       29.90       30.10      0.73 o 
  -3   8   8        4.02        5.09      0.46 o 
  -2   8   8       55.31       54.78      2.01 o 
  -1   8   8        6.57        6.06      0.41 o 
   0   8   8        6.09        5.92      0.47 o 
   1   8   8      144.18      157.08      4.41 o 
   2   8   8       42.04       40.83      1.14 o 
   3   8   8       21.53       18.34      0.60 o 
  -3   9   8       10.46       11.22      0.60 o 
  -2   9   8       39.54       40.24      1.67 o 
  -1   9   8        2.29        2.60      0.37 o 
   0   9   8        0.04        0.28      0.43 o 
   0 -10   9       13.96       14.23      0.63 o 
  -4  -9   9        9.11        8.63      0.55 o 
  -3  -9   9        0.11        0.81      0.46 o 
  -2  -9   9        6.37        7.49      0.46 o 
  -1  -9   9        0.05       -0.13      0.45 o 
   0  -9   9       16.15       14.56      0.57 o 
   1  -9   9        0.47        0.88      0.40 o 
   2  -9   9        0.69        1.37      0.50 o 
   3  -9   9        0.01        0.44      0.44 o 
  -6  -8   9        0.86        1.25      0.56 o 
  -5  -8   9        0.80        0.99      0.42 o 
  -4  -8   9        9.02        7.87      0.47 o 
  -3  -8   9        0.06        0.28      0.41 o 
  -2  -8   9       10.44       10.37      0.43 o 
  -1  -8   9       16.87       18.33      0.80 o 
   0  -8   9      158.24      173.25      6.69 o 
   1  -8   9      206.12      197.87      6.51 o 
   2  -8   9        6.32        7.23      0.45 o 
   3  -8   9       20.83       20.81      0.87 o 
   4  -8   9       22.08       21.53      1.03 o 
   5  -8   9        4.41        4.19      0.43 o 
  -7  -7   9        9.88        9.96      0.75 o 
  -6  -7   9        2.07        1.50      0.55 o 
  -5  -7   9        0.85        0.81      0.45 o 
  -4  -7   9       28.57       24.84      1.11 o 
  -3  -7   9       51.17       56.89      2.54 o 
  -2  -7   9       14.45       13.56      0.45 o 
  -1  -7   9        6.00        6.32      0.42 o 
   0  -7   9       55.35       56.21      1.33 o 
   1  -7   9       16.64       19.43      0.75 o 
   2  -7   9        4.46        3.56      0.40 o 
   3  -7   9       30.43       30.13      1.39 o 
   4  -7   9        0.02        0.39      0.35 o 
   5  -7   9       12.55       11.87      0.79 o 
   6  -7   9        2.34        1.84      0.44 o 
  -8  -6   9        1.07        2.21      0.68 o 
  -7  -6   9       32.34       28.20      2.11 o 
  -6  -6   9       21.54       20.74      2.51 o 
  -5  -6   9        1.37        1.28      0.53 o 
  -4  -6   9       48.17       46.83      1.75 o 
  -3  -6   9       13.77       17.26      0.70 o 
  -2  -6   9       17.60       18.22      0.77 o 
  -1  -6   9        8.30        8.11      0.39 o 
   0  -6   9        0.60        0.91      0.37 o 
   1  -6   9        3.86        5.23      0.41 o 
   2  -6   9      181.38      179.73      4.17 o 
   3  -6   9        2.82        4.09      0.37 o 
   4  -6   9       14.82       15.81      0.53 o 
   5  -6   9       37.59       37.71      0.89 o 
   6  -6   9       19.90       16.72      0.65 o 
  -8  -5   9       27.54       26.35      1.65 o 
  -7  -5   9        2.48        3.50      0.57 o 
  -6  -5   9       25.28       29.38      0.77 o 
  -5  -5   9        4.46        4.52      0.57 o 
  -4  -5   9       23.53       27.01      1.19 o 
  -3  -5   9      129.85      136.65      4.67 o 
  -2  -5   9      197.59      206.63      6.72 o 
  -1  -5   9      451.20      502.05     13.71 o 
   0  -5   9      126.15      129.62      2.24 o 
   1  -5   9       10.66       11.64      0.46 o 
   2  -5   9      257.76      260.59      6.72 o 
   3  -5   9       14.42       14.65      0.46 o 
   4  -5   9       22.89       24.74      0.52 o 
   5  -5   9       21.31       17.70      0.45 o 
   6  -5   9        5.38        5.04      0.43 o 
   7  -5   9       12.11       13.04      0.56 o 
  -9  -4   9        8.16        7.77      0.67 o 
  -8  -4   9        9.03       10.78      0.95 o 
  -7  -4   9       14.42       15.19      0.67 o 
  -6  -4   9        0.55        0.92      0.50 o 
  -5  -4   9        0.14       -0.24      0.56 o 
  -4  -4   9      136.79      138.12      6.02 o 
  -3  -4   9      175.95      184.40      9.60 o 
  -2  -4   9       64.12       77.76      1.88 o 
  -1  -4   9        6.06        8.42      0.38 o 
   0  -4   9      379.76      407.95     19.58 o 
   1  -4   9       95.93      101.78      2.30 o 
   2  -4   9      165.56      164.93      3.24 o 
   3  -4   9       35.03       40.75      1.24 o 
   4  -4   9        6.72        7.54      0.42 o 
   5  -4   9      134.28      137.89      4.73 o 
   6  -4   9       60.21       61.06      1.99 o 
   7  -4   9       68.84       69.32      1.78 o 
  -9  -3   9        7.57        5.45      0.72 o 
  -8  -3   9       22.79       20.34      0.70 o 
  -7  -3   9      187.37      184.70     12.11 o 
  -6  -3   9       70.61       74.04      3.77 o 
  -5  -3   9       45.97       49.20      3.24 o 
  -4  -3   9      197.97      202.74      7.27 o 
  -3  -3   9      290.98      306.03      9.10 o 
  -2  -3   9       97.17      101.23      3.85 o 
  -1  -3   9       25.76       24.45      1.21 o 
   0  -3   9       50.24       69.57      1.40 o 
   1  -3   9        9.95       15.68      1.34 o 
   2  -3   9       87.25       81.62      1.78 o 
   3  -3   9       72.37       59.92      1.02 o 
   4  -3   9      515.35      489.51      6.99 o 
   5  -3   9       41.94       39.91      0.93 o 
   6  -3   9       38.95       36.19      1.11 o 
   7  -3   9       75.56       71.62      2.12 o 
  -9  -2   9       69.36       69.15      1.83 o 
  -8  -2   9        2.09        3.12      0.53 o 
  -7  -2   9       31.21       33.41      2.57 o 
  -6  -2   9       36.17       39.01      1.51 o 
  -5  -2   9       23.77       19.78      1.31 o 
  -4  -2   9       11.66       12.32      0.65 o 
  -3  -2   9      100.83      117.16      4.87 o 
  -2  -2   9       40.78       40.35      0.70 o 
  -1  -2   9      107.95      123.45      3.56 o 
   0  -2   9      382.47      403.70      7.29 o 
   1  -2   9      132.74      135.28      1.21 o 
   2  -2   9       41.14       44.34      0.74 o 
   3  -2   9        1.67        4.64      0.36 o 
   4  -2   9        1.49        2.91      0.37 o 
   5  -2   9       54.48       53.39      1.05 o 
   6  -2   9      143.24      150.92      2.80 o 
   7  -2   9       78.56       90.35      3.94 o 
   8  -2   9       19.97       18.61      1.35 o 
 -10  -1   9        0.95        0.51      0.64 o 
  -9  -1   9       34.62       32.52      1.04 o 
  -8  -1   9        6.73        9.45      0.62 o 
  -7  -1   9        4.41        4.18      0.52 o 
  -6  -1   9      107.07      101.85      2.27 o 
  -5  -1   9      122.27      133.58      2.54 o 
  -4  -1   9       11.97       13.74      1.15 o 
  -3  -1   9        4.72        2.77      1.43 o 
  -2  -1   9        4.77        4.05      0.41 o 
  -1  -1   9        5.86        3.43      1.29 o 
   0  -1   9       16.99       18.60      0.45 o 
   1  -1   9       15.84       13.06      0.35 o 
   2  -1   9      190.15      180.05      2.09 o 
   3  -1   9      188.95      190.04      5.58 o 
   4  -1   9       48.79       51.43      1.68 o 
   5  -1   9        3.39        3.43      0.35 o 
   6  -1   9       13.21       14.79      0.48 o 
   7  -1   9        0.02        0.93      0.41 o 
   8  -1   9       18.18       15.82      1.37 o 
 -10   0   9        7.46        4.78      0.49 o 
  -9   0   9        0.10        0.23      0.60 o 
  -8   0   9       18.80       21.83      1.30 o 
  -7   0   9       32.52       39.00      1.96 o 
  -6   0   9        5.98        5.84      0.46 o 
  -5   0   9       25.39       23.36      1.13 o 
  -4   0   9      409.84      405.52     14.25 o 
  -3   0   9       64.49       56.94      2.48 o 
  -2   0   9      136.08      153.36      4.18 o 
  -1   0   9      562.82      592.31     12.21 o 
   0   0   9        0.68        5.80      0.35 o 
   1   0   9       25.12       20.70      0.45 o 
   2   0   9       35.69       28.96      0.78 o 
   3   0   9     1272.78     1203.80     23.85 o 
   4   0   9      661.75      637.81     14.41 o 
   5   0   9      139.30      143.87      3.57 o 
   6   0   9      119.28      123.35      4.01 o 
   7   0   9       20.68       22.29      0.55 o 
 -10   1   9       44.74       34.16      2.04 o 
  -9   1   9       82.77       69.65      4.85 o 
  -8   1   9        6.81        7.80      0.47 o 
  -7   1   9       46.17       43.04      1.53 o 
  -6   1   9      226.94      227.56      7.48 o 
  -5   1   9        1.36        1.59      0.46 o 
  -4   1   9        7.28        7.81      0.49 o 
  -3   1   9       53.12       50.53      1.74 o 
  -2   1   9        1.73        3.42      0.38 o 
  -1   1   9      349.40      360.87      7.51 o 
   0   1   9      482.79      488.03      9.21 o 
   1   1   9      172.89      163.90      4.92 o 
   2   1   9       25.22       27.91      1.35 o 
   3   1   9      434.05      423.60     11.89 o 
   4   1   9        1.25        1.03      0.39 o 
   5   1   9      106.03      107.34      3.14 o 
   6   1   9       27.66       26.07      0.72 o 
   7   1   9        1.29        1.09      0.34 o 
  -9   2   9        0.33        1.33      0.45 o 
  -8   2   9        0.06        0.64      0.41 o 
  -7   2   9       14.75       14.65      0.51 o 
  -6   2   9        0.34        0.39      0.37 o 
  -5   2   9       37.83       33.61      1.52 o 
  -4   2   9      430.03      421.58     18.35 o 
  -3   2   9      494.33      517.04     18.35 o 
  -2   2   9      338.25      307.70     29.84 o 
  -1   2   9       90.20       90.07      2.39 o 
   0   2   9        9.17       10.06      0.37 o 
   1   2   9      784.98      767.18     18.44 o 
   2   2   9       89.79       85.56      1.51 o 
   3   2   9      187.83      184.39      5.39 o 
   4   2   9        1.17        1.08      0.34 o 
   5   2   9       42.05       42.47      1.29 o 
   6   2   9        0.95        1.34      0.34 o 
   7   2   9        4.26        4.56      0.38 o 
  -9   3   9        1.01        1.97      0.46 o 
  -8   3   9       17.86       16.35      0.68 o 
  -7   3   9      112.59      118.91      4.82 o 
  -6   3   9       34.42       37.87      1.24 o 
  -5   3   9      309.88      316.36     14.98 o 
  -4   3   9       40.60       48.40      2.16 o 
  -3   3   9      105.68      105.34      4.99 o 
  -2   3   9      647.63      660.91     17.57 o 
  -1   3   9      522.06      532.70     14.09 o 
   0   3   9      231.47      237.08      4.79 o 
   1   3   9       10.26       13.21      0.40 o 
   2   3   9        0.00        0.22      0.32 o 
   3   3   9       42.97       48.80      1.17 o 
   4   3   9        9.46       11.28      0.45 o 
   5   3   9       97.00      100.39      2.07 o 
   6   3   9       11.60       10.32      0.40 o 
   7   3   9       72.99       69.34      0.72 o 
  -9   4   9        9.93        7.04      0.46 o 
  -8   4   9        0.47        1.30      0.54 o 
  -7   4   9      139.08      142.89      4.42 o 
  -6   4   9      110.91      114.48      4.25 o 
  -5   4   9        0.06        0.50      0.36 o 
  -4   4   9      192.74      207.35      9.52 o 
  -3   4   9        0.59        1.06      0.36 o 
  -2   4   9        5.89        6.02      0.43 o 
  -1   4   9      175.65      180.23      5.15 o 
   0   4   9       10.36       10.88      0.38 o 
   1   4   9        2.98        8.29      0.35 o 
   2   4   9      112.58      120.84      1.71 o 
   3   4   9        0.01        0.46      0.29 o 
   4   4   9       41.41       41.29      1.16 o 
   5   4   9       47.78       48.63      1.36 o 
   6   4   9        2.01        1.86      0.36 o 
  -8   5   9        9.85       11.53      0.53 o 
  -7   5   9       14.98       19.04      0.95 o 
  -6   5   9       78.40       78.53      2.34 o 
  -5   5   9      207.04      212.55      6.85 o 
  -4   5   9      132.14      131.89      6.56 o 
  -3   5   9      147.49      151.55      4.57 o 
  -2   5   9       72.06       75.97      3.34 o 
  -1   5   9      345.24      349.76     10.06 o 
   0   5   9      447.03      430.93      7.22 o 
   1   5   9      157.68      151.02      4.49 o 
   2   5   9       13.96       14.70      0.65 o 
   3   5   9       37.09       37.35      0.87 o 
   4   5   9       29.79       34.73      1.10 o 
   5   5   9       35.52       34.34      1.17 o 
  -8   6   9       64.72       61.98      3.49 o 
  -7   6   9      165.62      156.21      5.92 o 
  -6   6   9       83.34       82.26      3.03 o 
  -5   6   9        1.49        2.04      0.40 o 
  -4   6   9        0.01        0.61      0.37 o 
  -3   6   9      157.57      160.68      8.10 o 
  -2   6   9        1.40        1.36      0.32 o 
  -1   6   9       85.48       93.29      1.95 o 
   0   6   9        9.19        9.95      0.39 o 
   1   6   9       18.50       20.20      0.47 o 
   2   6   9        5.97        6.00      0.39 o 
   3   6   9       29.91       25.99      0.93 o 
   4   6   9       45.44       45.96      1.56 o 
   5   6   9       45.25       48.24      1.76 o 
  -7   7   9        4.96        3.80      0.48 o 
  -6   7   9      210.03      213.96      4.70 o 
  -5   7   9      163.11      171.70      6.81 o 
  -4   7   9       98.89       99.48      4.26 o 
  -3   7   9       18.22       18.27      1.01 o 
  -2   7   9        0.86        2.09      0.37 o 
  -1   7   9      132.09      137.23      3.99 o 
   0   7   9       29.39       31.07      1.12 o 
   1   7   9      154.61      170.66      3.16 o 
   2   7   9       47.21       53.72      1.13 o 
   3   7   9        6.52        6.00      0.44 o 
  -5   8   9       22.36       22.51      0.91 o 
  -4   8   9        8.73        8.73      0.53 o 
  -3   8   9       23.99       22.55      0.99 o 
  -2   8   9        3.58        5.06      0.41 o 
  -1   8   9       26.92       29.66      0.59 o 
   0   8   9       18.67       21.02      0.57 o 
   1   8   9       32.81       34.43      1.45 o 
   2   8   9        0.12        0.42      0.37 o 
  -2   9   9       46.78       47.53      1.28 o 
  -4  -9  10       33.35       34.40      2.02 o 
  -3  -9  10        0.42        0.87      0.43 o 
  -2  -9  10        0.00        0.28      0.39 o 
  -1  -9  10        5.66        5.84      0.53 o 
   0  -9  10        0.02        0.08      0.44 o 
   1  -9  10        5.02        5.04      0.56 o 
   2  -9  10       23.44       23.37      0.61 o 
   3  -9  10        2.70        2.58      0.44 o 
  -5  -8  10        3.68        2.87      0.47 o 
  -4  -8  10        0.02        0.04      0.38 o 
  -3  -8  10        0.64        0.63      0.40 o 
  -2  -8  10        5.61        5.99      0.38 o 
  -1  -8  10        6.11        6.44      0.43 o 
   0  -8  10        1.56        1.42      0.43 o 
   1  -8  10       25.70       26.28      0.79 o 
   2  -8  10        8.25        9.34      0.70 o 
   3  -8  10        0.68        1.07      0.44 o 
   4  -8  10       58.05       56.54      1.84 o 
  -7  -7  10        4.96        4.17      0.54 o 
  -6  -7  10       36.40       30.52      1.46 o 
  -5  -7  10       11.74       10.27      0.46 o 
  -4  -7  10       42.48       43.93      1.31 o 
  -3  -7  10       21.07       22.13      0.72 o 
  -2  -7  10        0.56        0.93      0.36 o 
  -1  -7  10        0.00        0.14      0.37 o 
   0  -7  10      100.18      106.84      3.52 o 
   1  -7  10       55.24       55.03      1.41 o 
   2  -7  10        0.44        0.18      0.63 o 
   3  -7  10        1.82        1.52      0.43 o 
   4  -7  10       55.05       54.57      1.89 o 
   5  -7  10       16.18       14.62      0.53 o 
  -7  -6  10        0.22        0.31      0.66 o 
  -6  -6  10       30.05       28.96      1.41 o 
  -5  -6  10        5.12        5.48      0.44 o 
  -4  -6  10        2.74        3.22      0.45 o 
  -3  -6  10        6.10        7.18      0.44 o 
  -2  -6  10        0.92        0.83      0.38 o 
  -1  -6  10        7.55        6.82      0.40 o 
   0  -6  10      107.40      117.24      3.47 o 
   1  -6  10       12.76       13.29      0.59 o 
   2  -6  10       21.80       23.44      0.97 o 
   3  -6  10       11.45       10.84      0.43 o 
   4  -6  10        9.43        9.41      0.45 o 
   5  -6  10       10.41        9.52      0.62 o 
   6  -6  10        0.10        0.41      0.46 o 
  -8  -5  10       18.79       18.96      0.75 o 
  -7  -5  10        7.34        7.65      0.58 o 
  -6  -5  10        0.65        1.18      0.61 o 
  -5  -5  10       13.31       13.56      0.58 o 
  -4  -5  10       18.95       20.06      1.16 o 
  -3  -5  10        5.06        5.66      0.42 o 
  -2  -5  10      179.42      191.02      6.90 o 
  -1  -5  10      111.72      128.29      3.68 o 
   0  -5  10      883.36      945.39     19.91 o 
   1  -5  10        0.40        0.74      0.38 o 
   2  -5  10       22.06       22.63      0.64 o 
   3  -5  10       52.52       52.07      1.50 o 
   4  -5  10        1.80        2.40      0.45 o 
   5  -5  10       10.75       10.43      0.47 o 
   6  -5  10       97.50       94.71      3.32 o 
  -9  -4  10        0.34        0.29      0.64 o 
  -8  -4  10        0.03       -0.51      0.59 o 
  -7  -4  10        2.44        2.82      0.59 o 
  -6  -4  10        3.62        3.57      0.43 o 
  -5  -4  10        1.37        1.71      0.39 o 
  -4  -4  10        6.78        4.99      0.43 o 
  -3  -4  10      506.67      555.04     29.32 o 
  -2  -4  10       16.37       17.41      0.81 o 
  -1  -4  10      154.39      159.08      6.10 o 
   0  -4  10      605.03      623.54     21.93 o 
   1  -4  10       67.33       70.99      1.53 o 
   2  -4  10        5.63        6.49      0.51 o 
   3  -4  10      155.86      170.52      2.54 o 
   4  -4  10       15.90       11.18      0.43 o 
   5  -4  10        8.52       10.96      0.46 o 
   6  -4  10       22.43       18.63      0.87 o 
   7  -4  10       55.54       58.65      2.47 o 
  -9  -3  10        0.00        0.10      0.54 o 
  -8  -3  10        1.66        2.76      0.65 o 
  -7  -3  10        3.42        3.78      0.61 o 
  -6  -3  10        0.80        1.09      0.41 o 
  -5  -3  10        0.14        0.87      0.46 o 
  -4  -3  10      553.36      591.77     23.32 o 
  -3  -3  10       14.59       14.81      0.64 o 
  -2  -3  10      276.83      299.51     14.19 o 
  -1  -3  10      114.14      114.15      4.47 o 
   0  -3  10        8.06       11.05      0.40 o 
   1  -3  10       32.62       26.71      0.89 o 
   2  -3  10      369.63      368.27      5.46 o 
   3  -3  10      386.58      355.44      6.28 o 
   4  -3  10       29.38       27.99      0.63 o 
   5  -3  10       10.17       10.92      0.60 o 
   6  -3  10       38.87       43.13      0.87 o 
   7  -3  10       31.00       32.36      0.68 o 
  -9  -2  10       12.58       12.20      0.89 o 
  -8  -2  10        6.09        5.51      0.64 o 
  -7  -2  10       18.99       19.01      0.89 o 
  -6  -2  10       35.21       35.92      2.49 o 
  -5  -2  10       28.65       32.31      1.60 o 
  -4  -2  10       82.84      100.44      3.17 o 
  -3  -2  10        2.52        1.30      0.42 o 
  -2  -2  10      488.02      534.29     20.57 o 
  -1  -2  10      118.30      121.46      2.07 o 
   0  -2  10      507.55      510.25      8.84 o 
   1  -2  10        4.13        3.54      0.37 o 
   2  -2  10      121.36      102.96      2.24 o 
   3  -2  10       47.87       42.34      0.46 o 
   4  -2  10       13.61       17.27      0.45 o 
   5  -2  10      178.77      171.32      2.95 o 
   6  -2  10       77.98       77.07      2.32 o 
   7  -2  10        1.93        2.76      0.37 o 
  -9  -1  10       13.73       17.09      0.63 o 
  -8  -1  10       62.62       60.68      1.73 o 
  -7  -1  10       71.01       68.45      3.68 o 
  -6  -1  10        0.04        0.34      0.40 o 
  -5  -1  10        3.33        2.50      0.49 o 
  -4  -1  10      114.49      125.80      1.43 o 
  -3  -1  10        7.73       10.12      1.52 o 
  -2  -1  10      152.19      150.56      0.91 o 
  -1  -1  10      382.62      348.29      8.84 o 
   0  -1  10        2.94        3.00      0.35 o 
   1  -1  10       20.32       20.89      0.45 o 
   2  -1  10      919.19      937.53      9.27 o 
   3  -1  10      108.78      110.36      2.85 o 
   4  -1  10       15.20       16.42      0.64 o 
   5  -1  10       21.96       22.00      0.57 o 
   6  -1  10       64.74       65.49      1.59 o 
   7  -1  10        2.20        2.40      0.41 o 
 -10   0  10        0.48        0.82      0.79 o 
  -9   0  10       27.36       20.52      1.43 o 
  -8   0  10       41.21       38.29      2.29 o 
  -7   0  10        2.60        3.34      0.51 o 
  -6   0  10       64.62       69.58      2.79 o 
  -5   0  10       14.78       23.04      1.45 o 
  -4   0  10      191.89      194.11      3.28 o 
  -3   0  10        4.63        1.43      0.44 o 
  -2   0  10       57.56       52.99      1.09 o 
  -1   0  10       66.97       72.93      1.25 o 
   0   0  10        0.16        0.47      0.32 o 
   1   0  10      146.42      143.86      3.72 o 
   2   0  10       29.29       32.55      1.24 o 
   3   0  10      219.96      216.80      4.77 o 
   4   0  10      453.95      444.42     14.84 o 
   5   0  10        1.18        1.52      0.30 o 
   6   0  10      122.18      120.96      3.35 o 
   7   0  10        1.46        2.30      0.40 o 
  -9   1  10       25.15       31.01      1.52 o 
  -8   1  10      102.23       98.87      3.52 o 
  -7   1  10       29.33       33.11      1.47 o 
  -6   1  10      325.37      339.16     17.55 o 
  -5   1  10       63.91       74.76      3.66 o 
  -4   1  10       25.84       27.53      1.66 o 
  -3   1  10      145.83      139.74      1.01 o 
  -2   1  10       43.73       33.12      0.72 o 
  -1   1  10      476.19      471.12      8.27 o 
   0   1  10       66.05       73.09      1.80 o 
   1   1  10     1295.73     1258.66     41.20 o 
   2   1  10        8.90        8.42      0.48 o 
   3   1  10      149.51      148.58      3.07 o 
   4   1  10      253.61      250.72      7.82 o 
   5   1  10        2.67        2.57      0.33 o 
   6   1  10       17.04       18.40      0.65 o 
   7   1  10       27.22       26.37      1.00 o 
  -9   2  10        1.12        1.16      0.49 o 
  -8   2  10        5.82        4.92      0.41 o 
  -7   2  10        4.70        4.91      0.44 o 
  -6   2  10       10.61       11.01      0.78 o 
  -5   2  10        0.52        0.88      0.46 o 
  -4   2  10       91.46       95.48      4.18 o 
  -3   2  10        0.10        0.83      0.33 o 
  -2   2  10        3.76        4.01      0.66 o 
  -1   2  10       79.03       78.60      2.65 o 
   0   2  10      120.27      110.43      2.79 o 
   1   2  10       18.56       20.64      0.90 o 
   2   2  10       68.25       71.50      0.91 o 
   3   2  10        3.40        3.52      0.37 o 
   4   2  10        3.63        3.40      0.31 o 
   5   2  10       22.79       23.39      0.83 o 
   6   2  10       16.86       16.21      0.39 o 
   7   2  10       34.06       35.25      1.19 o 
  -9   3  10        1.11        0.90      0.47 o 
  -8   3  10       44.66       48.02      2.76 o 
  -7   3  10      112.66      116.24      3.88 o 
  -6   3  10      140.95      142.34      7.39 o 
  -5   3  10      196.95      198.00      6.74 o 
  -4   3  10       31.41       31.53      1.77 o 
  -3   3  10        3.78        3.46      0.29 o 
  -2   3  10      296.19      271.00     21.42 o 
  -1   3  10       46.25       53.45      1.66 o 
   0   3  10       45.30       50.03      1.01 o 
   1   3  10      148.99      141.82      2.96 o 
   2   3  10      141.62      118.03      2.83 o 
   3   3  10      150.95      141.68      4.36 o 
   4   3  10       20.25       20.10      0.83 o 
   5   3  10        5.08        6.51      0.40 o 
   6   3  10       18.58       17.69      0.45 o 
  -9   4  10       27.62       25.98      1.40 o 
  -8   4  10       12.35        9.12      0.53 o 
  -7   4  10       47.51       48.86      2.35 o 
  -6   4  10      184.98      194.16      5.92 o 
  -5   4  10        2.18        2.80      0.37 o 
  -4   4  10      312.13      317.32     16.85 o 
  -3   4  10        4.94        4.85      0.38 o 
  -2   4  10       40.61       37.28      3.27 o 
  -1   4  10       10.10       14.95      0.79 o 
   0   4  10        3.06        4.45      0.39 o 
   1   4  10      113.73       78.65      1.43 o 
   2   4  10       21.41       26.62      0.50 o 
   3   4  10        1.03        1.56      0.31 o 
   4   4  10       12.77       14.73      0.41 o 
   5   4  10      124.86      126.09      3.53 o 
   6   4  10       10.09        9.63      0.42 o 
  -8   5  10       50.21       40.58      1.96 o 
  -7   5  10        0.06        0.49      0.47 o 
  -6   5  10       10.48        9.06      0.46 o 
  -5   5  10        1.06        1.79      0.45 o 
  -4   5  10       51.00       57.38      2.65 o 
  -3   5  10       73.12       71.94      3.01 o 
  -2   5  10      247.99      255.35      6.32 o 
  -1   5  10       22.70       32.84      1.01 o 
   0   5  10      178.01      175.30      6.32 o 
   1   5  10       52.27       41.75      0.61 o 
   2   5  10       16.13       16.40      0.41 o 
   3   5  10       33.82       33.14      1.34 o 
   4   5  10       36.85       39.78      0.81 o 
   5   5  10       29.71       30.60      0.96 o 
  -7   6  10       40.94       33.66      1.74 o 
  -6   6  10        2.01        1.71      0.45 o 
  -5   6  10        0.11        0.30      0.47 o 
  -4   6  10       55.64       52.24      2.53 o 
  -3   6  10        1.02        1.56      0.38 o 
  -2   6  10        7.47        7.28      0.40 o 
  -1   6  10        3.21        3.04      0.34 o 
   0   6  10        2.28        3.70      0.34 o 
   1   6  10       34.32       33.43      0.67 o 
   2   6  10       66.51       71.31      1.68 o 
   3   6  10        1.97        2.33      0.39 o 
   4   6  10       15.41       14.10      0.52 o 
  -6   7  10        8.56       10.61      0.62 o 
  -5   7  10       36.69       36.95      1.41 o 
  -4   7  10       21.44       23.74      0.83 o 
  -3   7  10        2.43        3.01      0.38 o 
  -2   7  10       36.17       40.77      1.25 o 
  -1   7  10      127.68      141.99      4.06 o 
   0   7  10        5.03        5.76      0.35 o 
   1   7  10       49.09       52.44      1.97 o 
   2   7  10       12.41       12.26      0.74 o 
   3   7  10       26.49       24.23      0.92 o 
  -5   8  10       79.29       71.29      3.18 o 
  -4   8  10        1.31        2.00      0.44 o 
  -3   8  10       45.48       43.67      1.47 o 
  -2   8  10       17.51       17.78      0.57 o 
  -1   8  10      116.74      117.36      5.95 o 
   0   8  10       16.27       16.67      0.52 o 
   1   8  10       28.51       25.00      1.25 o 
  -3  -9  11        0.12        0.23      0.48 o 
  -2  -9  11        3.35        3.22      0.49 o 
  -1  -9  11       17.04       18.61      0.70 o 
   0  -9  11       71.05       64.10      1.77 o 
   1  -9  11       16.18       16.18      0.74 o 
   2  -9  11        1.01        1.24      0.47 o 
  -5  -8  11        0.49        0.57      0.45 o 
  -4  -8  11        1.52        1.48      0.43 o 
  -3  -8  11        0.01        0.18      0.43 o 
  -2  -8  11       17.36       20.82      0.86 o 
  -1  -8  11       16.88       18.45      0.48 o 
   0  -8  11       20.21       22.70      1.28 o 
   1  -8  11       11.36       11.89      0.78 o 
   2  -8  11       69.95       65.63      2.34 o 
   3  -8  11       49.44       45.16      0.85 o 
   4  -8  11       81.35       74.40      2.20 o 
  -6  -7  11        3.40        3.78      0.59 o 
  -5  -7  11        2.74        2.22      0.42 o 
  -4  -7  11        5.46        6.33      0.47 o 
  -3  -7  11       36.60       37.49      1.65 o 
  -2  -7  11        0.86        1.71      0.35 o 
  -1  -7  11       17.80       16.22      0.45 o 
   0  -7  11      148.62      158.37      4.95 o 
   1  -7  11       16.97       15.25      0.50 o 
   2  -7  11        8.63        8.72      0.60 o 
   3  -7  11        7.12        9.21      0.54 o 
   4  -7  11      137.88      138.51      4.69 o 
   5  -7  11       64.50       62.59      2.06 o 
  -7  -6  11        8.83        9.75      0.75 o 
  -6  -6  11        0.87        1.18      0.55 o 
  -5  -6  11        3.25        2.82      0.43 o 
  -4  -6  11       32.93       33.30      1.77 o 
  -3  -6  11       40.12       40.63      2.14 o 
  -2  -6  11       68.32       70.77      3.48 o 
  -1  -6  11      237.38      244.40      7.51 o 
   0  -6  11       78.20       82.93      1.67 o 
   1  -6  11       37.88       40.74      0.78 o 
   2  -6  11      191.57      197.96      5.70 o 
   3  -6  11       46.24       43.85      0.91 o 
   4  -6  11       40.27       47.65      1.58 o 
   5  -6  11        0.72        0.39      0.41 o 
  -8  -5  11        0.69        1.02      0.56 o 
  -7  -5  11        0.50        0.86      0.56 o 
  -6  -5  11        2.75        2.88      0.55 o 
  -5  -5  11        8.39        9.17      0.54 o 
  -4  -5  11       12.33       11.38      0.57 o 
  -3  -5  11        3.16        3.61      0.42 o 
  -2  -5  11      263.24      287.32      9.17 o 
  -1  -5  11      193.98      201.51     10.25 o 
   0  -5  11       58.12       65.09      1.40 o 
   1  -5  11       97.02       95.38      2.09 o 
   2  -5  11       52.68       54.13      1.94 o 
   3  -5  11       65.23       61.65      1.31 o 
   4  -5  11       87.49       87.05      1.79 o 
   5  -5  11       91.57       86.72      2.46 o 
   6  -5  11      151.41      147.64      5.86 o 
  -8  -4  11       24.75       22.10      0.91 o 
  -7  -4  11       12.80       11.27      0.75 o 
  -6  -4  11        0.24        0.44      0.45 o 
  -5  -4  11        9.62        9.89      0.77 o 
  -4  -4  11       81.56       86.95      4.21 o 
  -3  -4  11        0.56        0.76      0.49 o 
  -2  -4  11      201.45      220.18      9.67 o 
  -1  -4  11        8.83        7.56      0.55 o 
   0  -4  11       12.83       15.71      0.68 o 
   1  -4  11        0.98        1.10      0.39 o 
   2  -4  11       33.18       35.94      0.55 o 
   3  -4  11       27.72       32.78      0.62 o 
   4  -4  11        0.47        0.70      0.37 o 
   5  -4  11       34.07       32.30      1.06 o 
   6  -4  11       25.60       21.81      0.84 o 
  -9  -3  11        2.32        1.77      0.58 o 
  -8  -3  11        1.68        2.48      0.53 o 
  -7  -3  11       12.08       12.10      0.60 o 
  -6  -3  11        8.19        9.48      0.60 o 
  -5  -3  11       64.53       62.95      5.21 o 
  -4  -3  11      505.70      543.27     18.35 o 
  -3  -3  11       11.86       13.35      0.60 o 
  -2  -3  11      226.60      242.38      9.05 o 
  -1  -3  11       98.20       89.64      3.11 o 
   0  -3  11       73.21       87.76      1.68 o 
   1  -3  11      288.42      314.61      6.41 o 
   2  -3  11        1.69        0.12      0.31 o 
   3  -3  11       12.11       10.24      0.39 o 
   4  -3  11      283.27      265.07      4.95 o 
   5  -3  11       11.73       14.75      1.66 o 
   6  -3  11       94.17       97.17      2.66 o 
   7  -3  11       10.20       10.47      0.77 o 
  -9  -2  11        6.44        4.07      0.55 o 
  -8  -2  11       15.09       14.57      0.82 o 
  -7  -2  11        8.77       10.31      0.69 o 
  -6  -2  11       54.69       58.68      3.67 o 
  -5  -2  11        0.01        0.41      0.55 o 
  -4  -2  11        1.10        1.00      0.57 o 
  -3  -2  11       44.70       41.96      0.85 o 
  -2  -2  11      357.19      366.06      9.23 o 
  -1  -2  11        2.24        0.71      0.31 o 
   0  -2  11      159.83      166.18      3.89 o 
   1  -2  11        0.08        2.28      0.31 o 
   2  -2  11       44.53       44.33      0.85 o 
   3  -2  11       14.05       16.49      0.40 o 
   4  -2  11       20.78       19.99      0.71 o 
   5  -2  11        0.09        1.09      0.42 o 
   6  -2  11        0.12        0.95      0.38 o 
   7  -2  11        8.90        7.31      0.49 o 
  -9  -1  11       45.38       35.24      2.33 o 
  -8  -1  11       12.98       12.86      0.72 o 
  -7  -1  11        5.38        7.43      0.57 o 
  -6  -1  11       52.60       53.02      2.42 o 
  -5  -1  11       49.04       55.18      3.94 o 
  -4  -1  11      558.88      574.37     16.66 o 
  -3  -1  11      210.62      217.11      5.95 o 
  -2  -1  11       52.93       50.42      0.88 o 
  -1  -1  11       23.58       28.15      1.07 o 
   0  -1  11      166.49      172.58      3.31 o 
   1  -1  11       67.74       65.51      1.36 o 
   2  -1  11      502.30      485.04      9.37 o 
   3  -1  11      162.65      167.74      5.13 o 
   4  -1  11        0.67        1.03      0.32 o 
   5  -1  11       79.97       82.15      2.04 o 
   6  -1  11       90.73       91.34      2.45 o 
   7  -1  11       20.87       17.75      0.51 o 
  -9   0  11       13.71       15.34      1.25 o 
  -8   0  11       60.73       63.49      2.87 o 
  -7   0  11       34.07       34.39      2.20 o 
  -6   0  11        1.37        1.25      0.57 o 
  -5   0  11        3.19        1.94      0.54 o 
  -4   0  11        5.43        7.55      0.56 o 
  -3   0  11       25.61       25.29      1.29 o 
  -2   0  11      493.71      494.29      7.10 o 
  -1   0  11      131.90      131.89      4.69 o 
   0   0  11       45.11       49.29      1.48 o 
   1   0  11      271.17      270.24      8.58 o 
   2   0  11     1769.88     1805.58     42.61 o 
   3   0  11      182.24      170.55      4.24 o 
   4   0  11      245.94      243.36      5.17 o 
   5   0  11        0.97        1.48      0.33 o 
   6   0  11        5.73        6.17      0.54 o 
   7   0  11        2.60        2.53      0.38 o 
  -9   1  11        2.74        3.77      0.50 o 
  -8   1  11       97.31      101.83      4.54 o 
  -7   1  11        2.58        2.64      0.50 o 
  -6   1  11       33.87       34.42      2.03 o 
  -5   1  11      100.91      107.06      6.60 o 
  -4   1  11      247.56      241.16     18.28 o 
  -3   1  11      228.80      212.62      1.66 o 
  -2   1  11       31.99       27.73      1.10 o 
  -1   1  11      547.12      548.22     10.65 o 
   0   1  11      274.91      275.55      1.78 o 
   1   1  11       78.51       82.34      1.76 o 
   2   1  11     1275.90     1256.91     32.99 o 
   3   1  11       17.05       18.29      0.79 o 
   4   1  11        3.10        3.16      0.33 o 
   5   1  11        7.66        6.74      0.38 o 
   6   1  11       31.22       31.66      0.62 o 
   7   1  11       12.84       10.62      1.10 o 
  -9   2  11        4.14        2.54      0.48 o 
  -8   2  11        0.43        0.51      0.47 o 
  -7   2  11       54.17       59.08      3.07 o 
  -6   2  11        5.59        7.49      0.47 o 
  -5   2  11        0.72        0.74      0.43 o 
  -4   2  11        4.32        5.88      0.57 o 
  -3   2  11        5.06        5.69      0.43 o 
  -2   2  11      393.71      375.05      4.63 o 
  -1   2  11      122.22      114.48      3.99 o 
   0   2  11      146.61      145.72      3.17 o 
   1   2  11       87.76       83.98      1.29 o 
   2   2  11       87.47       88.76      2.30 o 
   3   2  11        1.97        2.75      0.31 o 
   4   2  11      194.07      195.32      5.78 o 
   5   2  11      139.03      141.84      3.84 o 
   6   2  11        0.03        0.37      0.35 o 
  -9   3  11        0.62        1.30      0.54 o 
  -8   3  11       88.61       85.99      3.06 o 
  -7   3  11        0.14        0.51      0.48 o 
  -6   3  11       73.94       76.59      4.30 o 
  -5   3  11       20.78       22.35      1.05 o 
  -4   3  11       14.26       13.47      0.53 o 
  -3   3  11        1.59        2.14      0.32 o 
  -2   3  11      414.32      423.90     15.27 o 
  -1   3  11       36.40       38.30      1.14 o 
   0   3  11       29.59       29.66      0.80 o 
   1   3  11      210.05      196.80      3.61 o 
   2   3  11      191.03      176.00      3.47 o 
   3   3  11       55.58       54.40      1.58 o 
   4   3  11        6.09        6.09      0.39 o 
   5   3  11      182.95      209.74      6.61 o 
   6   3  11        1.86        2.58      0.38 o 
  -8   4  11        1.37        0.61      0.51 o 
  -7   4  11        0.26        1.00      0.46 o 
  -6   4  11       78.98       77.05      2.70 o 
  -5   4  11      141.65      135.28      6.88 o 
  -4   4  11      217.87      215.67     12.87 o 
  -3   4  11       95.86       95.62      3.35 o 
  -2   4  11      214.81      217.60      3.72 o 
  -1   4  11      121.11      119.90      3.23 o 
   0   4  11      131.82      122.15      3.11 o 
   1   4  11       40.00       41.62      0.79 o 
   2   4  11       38.43       37.08      0.46 o 
   3   4  11       11.38       11.06      0.37 o 
   4   4  11       33.51       37.30      0.94 o 
   5   4  11        8.03        8.99      0.47 o 
  -8   5  11       27.81       29.49      1.22 o 
  -7   5  11        3.61        5.62      0.53 o 
  -6   5  11        1.73        1.74      0.42 o 
  -5   5  11        0.39        0.29      0.42 o 
  -4   5  11       36.06       39.95      1.92 o 
  -3   5  11       24.63       22.27      1.06 o 
  -2   5  11      135.25      140.71      5.83 o 
  -1   5  11       12.17        9.24      0.56 o 
   0   5  11        1.57        1.79      0.36 o 
   1   5  11        1.75        1.25      0.33 o 
   2   5  11       66.67       65.65      1.13 o 
   3   5  11        8.46        8.25      0.44 o 
   4   5  11        7.98        5.64      0.40 o 
  -7   6  11        3.98        4.07      0.53 o 
  -6   6  11      124.21      116.17      4.73 o 
  -5   6  11       12.82       13.16      0.65 o 
  -4   6  11      156.65      154.37      5.54 o 
  -3   6  11        2.83        2.71      0.36 o 
  -2   6  11        1.35        2.78      0.35 o 
  -1   6  11       13.08       11.54      0.40 o 
   0   6  11      159.53      173.11      4.37 o 
   1   6  11       25.63       28.26      1.10 o 
   2   6  11        0.55        0.69      0.34 o 
   3   6  11        2.42        3.70      0.41 o 
  -6   7  11        4.30        4.33      0.53 o 
  -5   7  11        2.10        2.35      0.50 o 
  -4   7  11       11.11       12.40      0.49 o 
  -3   7  11       25.03       24.49      0.81 o 
  -2   7  11       33.92       34.41      0.88 o 
  -1   7  11        2.88        1.89      0.40 o 
   0   7  11       24.30       27.32      0.81 o 
   1   7  11        0.54        1.24      0.39 o 
   2   7  11      124.20      125.05      4.72 o 
  -4   8  11       37.81       37.98      1.72 o 
  -3   8  11       15.02       14.88      0.52 o 
  -2   8  11        0.74        0.90      0.45 o 
  -1   8  11        2.10        2.98      0.37 o 
   0   8  11       50.77       47.82      1.36 o 
  -3  -9  12        0.01        0.51      1.22 o 
  -2  -9  12       42.77       41.06      1.06 o 
  -1  -9  12       81.19       79.88      2.33 o 
   0  -9  12       90.48       83.20      2.55 o 
   1  -9  12        3.40        3.28      0.48 o 
  -5  -8  12        2.08        1.36      0.52 o 
  -4  -8  12       14.89       14.06      0.81 o 
  -3  -8  12        2.09        2.40      0.44 o 
  -2  -8  12        2.59        2.83      0.43 o 
  -1  -8  12       13.81       13.55      0.65 o 
   0  -8  12        1.63        1.75      0.41 o 
   1  -8  12       40.35       38.54      1.39 o 
   2  -8  12       13.87       11.74      0.68 o 
   3  -8  12        0.80        1.24      0.46 o 
  -6  -7  12        0.04        0.16      0.53 o 
  -5  -7  12        8.14        7.65      0.51 o 
  -4  -7  12        0.46        0.58      0.41 o 
  -3  -7  12        0.01        0.41      0.42 o 
  -2  -7  12       26.13       26.82      1.03 o 
  -1  -7  12       13.86       13.73      0.42 o 
   0  -7  12       87.48       91.95      2.09 o 
   1  -7  12       12.84       14.15      0.63 o 
   2  -7  12       10.72       11.82      0.71 o 
   3  -7  12        3.27        4.32      0.51 o 
   4  -7  12       22.47       19.14      0.76 o 
  -7  -6  12        4.82        4.92      0.52 o 
  -6  -6  12        0.38        0.53      0.54 o 
  -5  -6  12       10.82        9.43      0.50 o 
  -4  -6  12       27.22       30.59      1.30 o 
  -3  -6  12       98.89       98.56      4.58 o 
  -2  -6  12       75.36       80.06      3.36 o 
  -1  -6  12       13.23       14.39      0.61 o 
   0  -6  12       12.11       13.49      0.54 o 
   1  -6  12       88.22       93.81      0.98 o 
   2  -6  12      218.97      234.38      6.64 o 
   3  -6  12        2.72        3.77      0.39 o 
   4  -6  12       38.42       43.43      1.21 o 
   5  -6  12       33.46       32.71      1.52 o 
  -8  -5  12        0.40        0.37      0.43 o 
  -7  -5  12        5.05        3.95      0.56 o 
  -6  -5  12       25.04       26.02      1.48 o 
  -5  -5  12      150.43      161.96      5.23 o 
  -4  -5  12      226.46      235.15     11.66 o 
  -3  -5  12       67.95       75.57      3.26 o 
  -2  -5  12       44.92       45.92      1.90 o 
  -1  -5  12      112.11      122.83      3.71 o 
   0  -5  12      105.91      124.86      2.89 o 
   1  -5  12       56.74       54.68      1.14 o 
   2  -5  12        1.35        1.28      0.40 o 
   3  -5  12        7.42        8.51      0.41 o 
   4  -5  12       23.51       25.87      1.50 o 
   5  -5  12       58.82       62.89      1.37 o 
   6  -5  12       82.80       83.55      2.34 o 
  -8  -4  12       35.71       32.20      2.19 o 
  -7  -4  12       12.29       14.38      0.76 o 
  -6  -4  12        1.12        0.63      0.48 o 
  -5  -4  12      309.51      304.85     21.52 o 
  -4  -4  12      122.98      126.24      7.41 o 
  -3  -4  12      494.12      522.54     12.15 o 
  -2  -4  12       52.73       52.57      2.50 o 
  -1  -4  12      160.10      164.49      9.41 o 
   0  -4  12        1.13        1.24      0.39 o 
   1  -4  12        0.81        0.41      0.35 o 
   2  -4  12      250.58      247.31      3.44 o 
   3  -4  12      195.65      189.58      1.61 o 
   4  -4  12       87.68       80.87      2.01 o 
   5  -4  12        0.61        1.39      0.40 o 
   6  -4  12       35.74       35.85      0.76 o 
  -9  -3  12        5.60        4.53      0.55 o 
  -8  -3  12        5.80        5.54      0.61 o 
  -7  -3  12        0.15       -0.12      0.49 o 
  -6  -3  12        0.28        0.62      0.44 o 
  -5  -3  12       78.76       79.05      3.24 o 
  -4  -3  12       58.77       61.78      2.14 o 
  -3  -3  12       26.26       27.98      1.29 o 
  -2  -3  12       13.27       13.73      0.55 o 
  -1  -3  12      121.44      121.31      3.55 o 
   0  -3  12       18.47       23.87      0.84 o 
   1  -3  12        7.21        9.88      0.38 o 
   2  -3  12        0.46        1.59      0.34 o 
   3  -3  12       17.77       19.70      0.58 o 
   4  -3  12       70.37       69.06      1.93 o 
   5  -3  12      124.83      128.10      2.69 o 
   6  -3  12       56.89       52.10      1.78 o 
  -9  -2  12        5.52        5.73      0.62 o 
  -8  -2  12       38.88       38.49      2.53 o 
  -7  -2  12       50.94       49.95      3.32 o 
  -6  -2  12      106.23      107.31      9.57 o 
  -5  -2  12        2.09        3.05      0.65 o 
  -4  -2  12        0.27        0.28      0.58 o 
  -3  -2  12       14.56       12.72      0.77 o 
  -2  -2  12       40.21       41.45      1.31 o 
  -1  -2  12       54.18       53.49      1.03 o 
   0  -2  12       46.50       34.56      0.83 o 
   1  -2  12      390.62      394.76      9.25 o 
   2  -2  12      214.73      201.43      3.47 o 
   3  -2  12        0.10        0.78      0.33 o 
   4  -2  12        1.95        2.67      0.35 o 
   5  -2  12       17.47       16.98      0.49 o 
   6  -2  12        2.87        3.59      0.43 o 
  -9  -1  12       10.87       11.94      0.58 o 
  -8  -1  12        5.35        6.16      0.53 o 
  -7  -1  12       13.54       13.55      1.09 o 
  -6  -1  12       18.21       18.72      1.00 o 
  -5  -1  12      181.58      187.19     10.34 o 
  -4  -1  12      188.46      194.63      9.26 o 
  -3  -1  12        5.19        5.28      0.55 o 
  -2  -1  12        0.07        0.43      0.39 o 
  -1  -1  12        0.32        0.89      0.36 o 
   0  -1  12       10.27        7.68      0.66 o 
   1  -1  12       85.81       98.83      2.27 o 
   2  -1  12      583.16      605.14     12.51 o 
   3  -1  12       25.66       25.81      0.78 o 
   4  -1  12       14.47       15.12      0.54 o 
   5  -1  12      158.04      158.53      5.10 o 
   6  -1  12      183.03      188.54      4.85 o 
  -9   0  12       22.15       16.72      1.73 o 
  -8   0  12       29.23       25.97      2.04 o 
  -7   0  12      118.96      107.02     10.46 o 
  -6   0  12        0.19        0.76      0.63 o 
  -5   0  12       30.24       34.04      1.15 o 
  -4   0  12       53.82       60.45      1.35 o 
  -3   0  12        7.84        6.61      0.44 o 
  -2   0  12      620.60      623.38     12.89 o 
  -1   0  12      140.86      134.74      2.12 o 
   0   0  12        8.22        9.44      0.53 o 
   1   0  12      126.20      129.64      2.63 o 
   2   0  12       21.10       21.02      0.79 o 
   3   0  12       40.21       42.33      1.17 o 
   4   0  12       65.39       67.88      2.38 o 
   5   0  12        0.92        0.82      0.37 o 
   6   0  12        0.33        0.40      0.32 o 
  -9   1  12       12.00       10.09      1.21 o 
  -8   1  12        6.11        7.61      0.61 o 
  -7   1  12       25.06       24.29      1.71 o 
  -6   1  12       53.39       52.73      3.50 o 
  -5   1  12       61.27       61.89      1.26 o 
  -4   1  12       84.54       85.88      3.56 o 
  -3   1  12       14.66       14.10      0.49 o 
  -2   1  12       62.03       61.39      2.69 o 
  -1   1  12      282.09      285.76      5.83 o 
   0   1  12     1180.10     1174.26     15.46 o 
   1   1  12      853.95      848.41      6.91 o 
   2   1  12       99.55      101.19      1.98 o 
   3   1  12       12.84       14.27      0.47 o 
   4   1  12       15.02       14.04      0.42 o 
   5   1  12        0.23        1.14      0.38 o 
   6   1  12       44.78       45.20      1.09 o 
  -9   2  12       22.41       20.28      0.90 o 
  -8   2  12       37.56       38.45      2.44 o 
  -7   2  12       99.40      102.86      4.16 o 
  -6   2  12       70.77       68.75      3.46 o 
  -5   2  12       49.70       48.38      0.83 o 
  -4   2  12       56.32       53.43      3.14 o 
  -3   2  12       21.38       21.64      0.51 o 
  -2   2  12      329.57      334.95      8.02 o 
  -1   2  12       50.53       54.19      3.37 o 
   0   2  12        2.02        2.72      0.38 o 
   1   2  12        3.57        6.04      0.37 o 
   2   2  12      332.99      346.08      9.67 o 
   3   2  12       60.53       61.26      1.61 o 
   4   2  12      120.75      117.81      3.78 o 
   5   2  12        3.53        2.78      0.35 o 
   6   2  12       68.95       62.84      1.01 o 
  -9   3  12        0.05        0.53      0.51 o 
  -8   3  12       16.84       18.28      0.57 o 
  -7   3  12       36.22       31.48      1.61 o 
  -6   3  12       56.49       58.59      2.64 o 
  -5   3  12       95.42      106.10      3.56 o 
  -4   3  12       80.03       85.07      5.63 o 
  -3   3  12        1.86        2.18      0.34 o 
  -2   3  12      177.24      168.10      2.98 o 
  -1   3  12       25.96       25.22      0.47 o 
   0   3  12        0.29        1.59      0.33 o 
   1   3  12       89.59       97.74      3.06 o 
   2   3  12       71.57       69.80      2.23 o 
   3   3  12      100.41      101.00      2.12 o 
   4   3  12       58.59       61.88      2.01 o 
   5   3  12        1.15        0.51      0.40 o 
  -8   4  12        5.59        5.98      0.53 o 
  -7   4  12       52.62       49.81      1.58 o 
  -6   4  12       97.11       97.01      5.71 o 
  -5   4  12       34.42       34.90      1.92 o 
  -4   4  12       57.86       58.47      2.12 o 
  -3   4  12      175.57      187.75      5.39 o 
  -2   4  12      321.73      310.28     14.80 o 
  -1   4  12      449.72      434.20     12.82 o 
   0   4  12      149.05      148.23      2.75 o 
   1   4  12        2.06        3.62      0.37 o 
   2   4  12       14.82       15.81      0.79 o 
   3   4  12        4.70        6.55      0.38 o 
   4   4  12       37.66       38.76      1.06 o 
   5   4  12       30.62       25.01      0.75 o 
  -8   5  12       81.94       73.08      2.52 o 
  -7   5  12       70.79       64.50      1.96 o 
  -6   5  12        0.74        0.51      0.48 o 
  -5   5  12       55.06       52.19      2.31 o 
  -4   5  12       95.51       99.74      4.45 o 
  -3   5  12       18.41       17.44      0.88 o 
  -2   5  12       49.10       54.21      2.23 o 
  -1   5  12        7.59        7.02      0.55 o 
   0   5  12        3.01        3.84      0.31 o 
   1   5  12       30.09       30.97      0.59 o 
   2   5  12       30.75       28.24      1.03 o 
   3   5  12        4.87        5.36      0.61 o 
   4   5  12        0.46        0.31      0.37 o 
  -7   6  12       61.93       60.70      3.29 o 
  -6   6  12      171.61      170.19      8.99 o 
  -5   6  12       81.71       79.88      5.17 o 
  -4   6  12        5.28        4.67      0.45 o 
  -3   6  12       18.85       19.56      1.20 o 
  -2   6  12      175.19      174.47      9.41 o 
  -1   6  12        4.30        4.93      0.36 o 
   0   6  12      101.86      108.19      3.16 o 
   1   6  12        2.23        3.56      0.41 o 
   2   6  12        0.03        0.98      0.39 o 
   3   6  12       44.56       45.33      1.29 o 
  -5   7  12        0.55        0.97      0.50 o 
  -4   7  12       19.84       19.01      1.13 o 
  -3   7  12        1.76        1.94      0.37 o 
  -2   7  12       46.46       46.03      2.44 o 
  -1   7  12        1.92        2.60      0.39 o 
   0   7  12      113.34      114.05      2.25 o 
   1   7  12       42.16       50.19      1.41 o 
  -1  -9  13        1.39        1.50      0.54 o 
  -4  -8  13       48.90       46.99      2.49 o 
  -3  -8  13        8.77        8.85      0.49 o 
  -2  -8  13       20.20       21.16      1.09 o 
  -1  -8  13       45.20       49.64      2.11 o 
   0  -8  13        6.65        5.86      0.51 o 
   1  -8  13        1.87        2.20      0.42 o 
   2  -8  13       20.04       20.05      1.52 o 
  -6  -7  13        1.12        1.15      0.59 o 
  -5  -7  13        0.69        1.08      0.51 o 
  -4  -7  13        0.55        1.03      0.41 o 
  -3  -7  13        6.17        7.61      0.46 o 
  -2  -7  13        0.89        1.61      0.44 o 
  -1  -7  13       38.73       40.11      1.86 o 
   0  -7  13       21.44       20.14      0.57 o 
   1  -7  13        0.08        0.54      0.52 o 
   2  -7  13       16.41       15.48      1.20 o 
   3  -7  13        0.03        0.66      0.49 o 
   4  -7  13        0.01        0.20      0.53 o 
  -7  -6  13        0.97        0.74      0.51 o 
  -6  -6  13        0.01       -0.04      0.57 o 
  -5  -6  13        2.83        2.44      0.50 o 
  -4  -6  13        2.95        2.47      0.45 o 
  -3  -6  13       43.05       42.64      2.78 o 
  -2  -6  13       32.19       34.59      1.49 o 
  -1  -6  13       40.14       42.16      1.34 o 
   0  -6  13        0.10        0.10      0.50 o 
   1  -6  13        8.38        8.56      0.59 o 
   2  -6  13       30.06       27.55      1.29 o 
   3  -6  13        0.39        0.35      0.43 o 
   4  -6  13       25.17       26.46      1.16 o 
  -7  -5  13       11.49       11.27      1.12 o 
  -6  -5  13        1.02        1.60      0.56 o 
  -5  -5  13       53.13       53.79      1.55 o 
  -4  -5  13      160.82      159.36      7.64 o 
  -3  -5  13       34.32       37.96      1.01 o 
  -2  -5  13        0.01        0.53      0.49 o 
  -1  -5  13      111.73      121.89      5.16 o 
   0  -5  13       17.74       18.55      0.80 o 
   1  -5  13       14.28       14.80      0.65 o 
   2  -5  13        5.90        6.40      0.47 o 
   3  -5  13        1.91        2.73      0.42 o 
   4  -5  13       33.69       34.88      0.89 o 
   5  -5  13       21.41       23.48      0.59 o 
  -8  -4  13       20.43       20.84      0.98 o 
  -7  -4  13        2.13        2.55      0.49 o 
  -6  -4  13       17.87       17.43      1.37 o 
  -5  -4  13      208.16      199.23      7.60 o 
  -4  -4  13       40.04       42.20      1.07 o 
  -3  -4  13      101.15      107.62      6.36 o 
  -2  -4  13        7.48        8.38      0.52 o 
  -1  -4  13        7.83        8.14      0.50 o 
   0  -4  13       76.24       80.25      1.94 o 
   1  -4  13      190.46      195.66      4.49 o 
   2  -4  13      203.43      208.80      6.07 o 
   3  -4  13        4.73        5.45      0.43 o 
   4  -4  13        0.75        1.48      0.42 o 
   5  -4  13       73.30       74.92      2.09 o 
  -8  -3  13        4.35        4.03      0.54 o 
  -7  -3  13      144.33      132.53     11.09 o 
  -6  -3  13       45.17       42.97      3.97 o 
  -5  -3  13      134.72      136.04      7.18 o 
  -4  -3  13       71.75       78.92      2.29 o 
  -3  -3  13       14.79       15.97      0.60 o 
  -2  -3  13       32.34       30.23      1.33 o 
  -1  -3  13       51.81       46.22      1.04 o 
   0  -3  13      150.94      124.45      4.07 o 
   1  -3  13      221.88      223.13      5.52 o 
   2  -3  13      260.24      234.79      4.85 o 
   3  -3  13       72.77       73.37      0.68 o 
   4  -3  13       84.33       88.64      1.84 o 
   5  -3  13      137.42      135.14      3.91 o 
   6  -3  13        7.38        8.81      0.46 o 
  -9  -2  13       33.00       29.02      1.05 o 
  -8  -2  13        0.81        1.19      0.65 o 
  -7  -2  13       42.48       40.85      2.73 o 
  -6  -2  13       29.91       29.87      3.93 o 
  -5  -2  13       23.48       25.78      0.84 o 
  -4  -2  13        6.63        6.08      0.57 o 
  -3  -2  13      127.63      131.41      3.44 o 
  -2  -2  13       76.28       71.55      1.77 o 
  -1  -2  13       15.15       12.45      0.41 o 
   0  -2  13       45.34       45.92      1.24 o 
   1  -2  13      473.60      458.86     13.13 o 
   2  -2  13       85.26       91.98      1.84 o 
   3  -2  13      213.12      207.98      5.93 o 
   4  -2  13        0.49        0.68      0.36 o 
   5  -2  13        0.99        1.10      0.36 o 
   6  -2  13       12.90       10.00      0.38 o 
  -9  -1  13        6.11        4.73      0.67 o 
  -8  -1  13        9.40        5.40      0.77 o 
  -7  -1  13        5.47        5.28      0.53 o 
  -6  -1  13        0.02        0.07      0.44 o 
  -5  -1  13       21.87       23.28      1.62 o 
  -4  -1  13        8.54        9.24      0.58 o 
  -3  -1  13       12.27       11.92      0.54 o 
  -2  -1  13       10.20        9.71      0.43 o 
  -1  -1  13       81.69       85.16      2.68 o 
   0  -1  13        6.48        7.00      0.36 o 
   1  -1  13        1.16        1.17      0.36 o 
   2  -1  13       30.30       32.13      0.70 o 
   3  -1  13        9.26        8.49      0.42 o 
   4  -1  13        7.73        7.87      0.42 o 
   5  -1  13       98.21      103.21      2.39 o 
   6  -1  13       44.83       43.09      1.69 o 
  -9   0  13       29.99       24.77      1.96 o 
  -8   0  13       41.71       45.24      4.41 o 
  -7   0  13      148.64      140.66      7.59 o 
  -6   0  13        0.03        0.05      0.64 o 
  -5   0  13       10.86       10.86      0.56 o 
  -4   0  13       28.21       28.34      0.92 o 
  -3   0  13      170.84      182.18      2.76 o 
  -2   0  13      390.87      379.12      6.76 o 
  -1   0  13      231.48      234.72      4.40 o 
   0   0  13      655.46      693.79     13.90 o 
   1   0  13        7.58        8.83      0.39 o 
   2   0  13       15.51       18.90      0.52 o 
   3   0  13      105.69      102.68      3.92 o 
   4   0  13      101.07      104.29      2.98 o 
   5   0  13       14.96       14.27      0.58 o 
   6   0  13        0.98        1.09      0.40 o 
  -9   1  13       26.27       21.22      1.25 o 
  -8   1  13        7.03        5.92      0.55 o 
  -7   1  13        8.58        9.65      0.68 o 
  -6   1  13       12.26       12.83      0.89 o 
  -5   1  13       38.46       39.47      2.72 o 
  -4   1  13       84.27       83.91      4.85 o 
  -3   1  13        1.59        3.28      0.45 o 
  -2   1  13        0.40        1.78      0.50 o 
  -1   1  13      301.68      287.49     11.90 o 
   0   1  13       17.68       17.05      0.46 o 
   1   1  13      117.42      115.41      0.84 o 
   2   1  13       53.84       54.68      0.79 o 
   3   1  13        0.02        0.61      0.30 o 
   4   1  13       10.41        9.84      0.76 o 
   5   1  13       73.33       74.22      3.31 o 
   6   1  13       13.94       13.20      0.48 o 
  -9   2  13        7.77        6.64      0.56 o 
  -8   2  13       71.23       56.67      3.83 o 
  -7   2  13      115.61      107.19      4.13 o 
  -6   2  13       51.62       46.12      1.17 o 
  -5   2  13        1.56        1.14      0.57 o 
  -4   2  13        1.77        1.28      0.55 o 
  -3   2  13      968.84      939.00     22.22 o 
  -2   2  13       82.36       82.32      2.28 o 
  -1   2  13      741.73      698.87     18.75 o 
   0   2  13      305.50      310.04      5.02 o 
   1   2  13        8.79        6.89      0.32 o 
   2   2  13       75.70       73.61      1.36 o 
   3   2  13        2.72        2.41      0.32 o 
   4   2  13      115.72      120.45      3.31 o 
   5   2  13        5.00        4.69      0.39 o 
  -8   3  13        2.32        2.16      0.51 o 
  -7   3  13       35.94       40.03      1.38 o 
  -6   3  13       24.52       26.74      1.35 o 
  -5   3  13      173.54      170.70      9.21 o 
  -4   3  13       53.95       53.99      2.39 o 
  -3   3  13       30.73       30.46      0.74 o 
  -2   3  13       75.05       68.60      1.48 o 
  -1   3  13       44.40       42.63      0.69 o 
   0   3  13       35.25       46.00      0.90 o 
   1   3  13       94.38       99.18      1.74 o 
   2   3  13        2.28        1.92      0.40 o 
   3   3  13       59.68       70.47      2.35 o 
   4   3  13      221.31      227.00      2.49 o 
   5   3  13       45.52       43.56      0.98 o 
  -8   4  13       11.07       11.39      0.82 o 
  -7   4  13       16.78       18.97      0.78 o 
  -6   4  13        4.58        5.25      0.46 o 
  -5   4  13       33.16       31.11      1.07 o 
  -4   4  13       34.02       34.10      0.93 o 
  -3   4  13       58.21       59.71      2.28 o 
  -2   4  13       40.05       44.21      1.09 o 
  -1   4  13      105.09      111.34      2.28 o 
   0   4  13       19.84       17.84      0.63 o 
   1   4  13        0.96        2.38      0.35 o 
   2   4  13       43.17       44.78      1.49 o 
   3   4  13      123.48      118.33      2.84 o 
   4   4  13      103.04      103.61      2.83 o 
  -7   5  13        6.88        5.78      0.48 o 
  -6   5  13       19.95       17.77      0.71 o 
  -5   5  13       93.19       86.70      3.83 o 
  -4   5  13       19.25       19.29      1.15 o 
  -3   5  13       44.33       43.16      2.25 o 
  -2   5  13       31.76       30.84      1.62 o 
  -1   5  13       27.39       34.08      0.49 o 
   0   5  13       22.61       24.91      0.91 o 
   1   5  13       74.58       78.32      1.27 o 
   2   5  13        5.05        7.43      0.39 o 
   3   5  13        8.68       10.21      0.48 o 
  -6   6  13       16.19       12.77      0.68 o 
  -5   6  13       38.91       35.25      2.12 o 
  -4   6  13       14.64       13.96      0.56 o 
  -3   6  13       17.70       19.57      0.81 o 
  -2   6  13       47.85       48.18      1.92 o 
  -1   6  13       17.87       19.13      0.50 o 
   0   6  13       72.37       75.02      2.28 o 
   1   6  13        0.05        0.67      0.40 o 
   2   6  13        3.91        4.20      0.37 o 
  -5   7  13        0.02        0.10      0.76 o 
  -4   7  13       57.54       51.12      2.05 o 
  -3   7  13       22.43       23.65      1.27 o 
  -2   7  13       74.93       80.50      4.72 o 
  -1   7  13        9.78        9.05      0.69 o 
   0   7  13       12.34       11.27      0.46 o 
  -4  -8  14        3.38        3.43      0.48 o 
  -3  -8  14        0.86        0.99      0.45 o 
  -2  -8  14        2.76        2.62      0.42 o 
  -1  -8  14       25.35       21.40      0.75 o 
   0  -8  14        0.28        0.67      0.47 o 
   1  -8  14       13.00       12.06      0.83 o 
  -5  -7  14        0.94        1.46      0.53 o 
  -4  -7  14        6.08        7.38      0.49 o 
  -3  -7  14       20.47       20.98      1.04 o 
  -2  -7  14        0.58        0.25      0.38 o 
  -1  -7  14        2.74        3.00      0.40 o 
   0  -7  14       18.36       20.16      0.62 o 
   1  -7  14       48.76       47.67      2.53 o 
   2  -7  14        7.21        8.16      0.68 o 
   3  -7  14       51.08       50.05      2.20 o 
  -6  -6  14        1.88        1.53      0.49 o 
  -5  -6  14        8.51        8.78      0.53 o 
  -4  -6  14        0.54        0.69      0.45 o 
  -3  -6  14        5.19        5.25      0.42 o 
  -2  -6  14        6.87        6.76      0.54 o 
  -1  -6  14       18.65       17.20      0.58 o 
   0  -6  14        4.59        6.52      0.49 o 
   1  -6  14       29.95       27.72      1.05 o 
   2  -6  14        3.75        5.84      0.45 o 
   3  -6  14        6.28        6.56      0.46 o 
   4  -6  14       46.42       49.29      2.88 o 
  -7  -5  14       14.05       14.93      0.70 o 
  -6  -5  14       46.45       43.71      2.31 o 
  -5  -5  14       20.71       19.07      0.74 o 
  -4  -5  14        7.87        8.01      0.50 o 
  -3  -5  14       29.09       31.19      0.80 o 
  -2  -5  14       15.76       15.27      0.69 o 
  -1  -5  14       15.68       17.97      0.61 o 
   0  -5  14        1.21        1.35      0.59 o 
   1  -5  14        0.17        0.34      0.44 o 
   2  -5  14       57.14       62.97      1.80 o 
   3  -5  14        2.64        2.33      0.43 o 
   4  -5  14        9.87        9.20      0.46 o 
   5  -5  14        0.02        0.46      0.43 o 
  -8  -4  14        9.74        7.07      0.75 o 
  -7  -4  14       27.48       25.07      2.17 o 
  -6  -4  14       27.66       24.60      1.97 o 
  -5  -4  14        2.80        2.08      0.45 o 
  -4  -4  14       17.68       18.51      0.75 o 
  -3  -4  14       12.20       15.26      0.64 o 
  -2  -4  14       25.89       30.09      0.67 o 
  -1  -4  14       76.36       82.76      2.95 o 
   0  -4  14       25.19       30.47      1.17 o 
   1  -4  14        0.49        2.12      0.38 o 
   2  -4  14        0.09        0.28      0.45 o 
   3  -4  14       37.56       31.64      0.58 o 
   4  -4  14        5.36        5.48      0.41 o 
   5  -4  14        4.17        4.67      0.46 o 
  -8  -3  14        0.64        0.50      0.63 o 
  -7  -3  14       39.58       39.76      0.82 o 
  -6  -3  14       19.33       17.16      0.82 o 
  -5  -3  14       11.79       14.45      0.78 o 
  -4  -3  14        0.05        0.72      0.92 o 
  -3  -3  14       39.89       37.24      1.86 o 
  -2  -3  14       48.47       47.08      2.01 o 
  -1  -3  14       86.99       88.76      2.04 o 
   0  -3  14       17.84       14.21      0.40 o 
   1  -3  14       18.49       19.93      0.76 o 
   2  -3  14        2.93        5.03      0.38 o 
   3  -3  14       12.57       12.34      0.42 o 
   4  -3  14       24.74       29.58      0.95 o 
   5  -3  14       13.58       15.57      0.59 o 
  -8  -2  14       10.12        7.93      0.69 o 
  -7  -2  14        0.53        0.24      0.75 o 
  -6  -2  14       83.22       84.59      9.52 o 
  -5  -2  14       89.92       95.65      3.67 o 
  -4  -2  14       66.66       66.45      1.95 o 
  -3  -2  14       43.47       46.72      0.75 o 
  -2  -2  14       70.23       57.94      1.51 o 
  -1  -2  14        0.81        0.71      0.37 o 
   0  -2  14        6.53        3.49      0.32 o 
   1  -2  14      716.34      698.84      9.96 o 
   2  -2  14       24.44       26.79      0.43 o 
   3  -2  14        2.15        2.05      0.37 o 
   4  -2  14      169.65      170.46      1.97 o 
   5  -2  14       57.66       55.57      1.79 o 
  -9  -1  14        2.57        3.38      0.65 o 
  -8  -1  14       11.52       10.03      0.58 o 
  -7  -1  14        0.12        0.36      0.91 o 
  -6  -1  14        0.75        1.11      0.57 o 
  -5  -1  14        8.88       10.29      0.69 o 
  -4  -1  14        0.63        0.25      0.45 o 
  -3  -1  14      287.44      279.83      4.33 o 
  -2  -1  14       37.16       37.98      0.58 o 
  -1  -1  14       83.78       71.52      2.24 o 
   0  -1  14      136.22      125.38      6.69 o 
   1  -1  14        8.95        9.98      0.38 o 
   2  -1  14        0.01        0.41      0.31 o 
   3  -1  14       14.48       12.45      0.37 o 
   4  -1  14        1.70        3.04      0.35 o 
   5  -1  14        7.02        5.83      0.38 o 
  -9   0  14       14.73       12.35      0.59 o 
  -8   0  14       18.55       16.84      1.43 o 
  -7   0  14        1.95        1.22      0.69 o 
  -6   0  14       14.20       17.13      0.88 o 
  -5   0  14       61.89       66.41      1.09 o 
  -4   0  14       21.36       20.60      0.58 o 
  -3   0  14       18.05       17.98      0.93 o 
  -2   0  14       41.65       44.63      1.10 o 
  -1   0  14       20.17       21.04      0.65 o 
   0   0  14       40.53       40.83      0.73 o 
   1   0  14      456.80      459.78     10.59 o 
   2   0  14       28.24       29.40      0.88 o 
   3   0  14       50.55       54.46      1.80 o 
   4   0  14        0.15        0.58      0.35 o 
   5   0  14        0.03        0.58      0.37 o 
  -9   1  14        0.50        0.98      0.76 o 
  -8   1  14        6.75        7.67      0.56 o 
  -7   1  14       17.42       19.29      1.78 o 
  -6   1  14       13.54       13.01      0.71 o 
  -5   1  14       68.06       71.81      3.16 o 
  -4   1  14       33.36       35.60      1.14 o 
  -3   1  14        0.14        1.67      0.62 o 
  -2   1  14      248.56      251.99      8.18 o 
  -1   1  14       38.85       38.31      0.93 o 
   0   1  14        0.08        0.47      0.30 o 
   1   1  14        3.18        2.99      0.35 o 
   2   1  14       13.76       13.30      0.36 o 
   3   1  14      283.66      277.97      8.35 o 
   4   1  14       27.70       27.74      0.73 o 
   5   1  14        0.47        0.73      0.37 o 
  -8   2  14        3.90        3.51      0.63 o 
  -7   2  14       10.01        9.81      0.62 o 
  -6   2  14       22.90       23.90      1.69 o 
  -5   2  14       41.67       40.99      1.26 o 
  -4   2  14        0.07        1.01      0.57 o 
  -3   2  14      725.10      715.09     29.21 o 
  -2   2  14       21.18       20.87      0.92 o 
  -1   2  14       45.58       43.99      1.40 o 
   0   2  14       19.90       17.92      0.37 o 
   1   2  14       32.88       31.70      0.43 o 
   2   2  14       63.96       67.00      1.80 o 
   3   2  14       51.82       55.35      1.87 o 
   4   2  14      222.58      234.06      8.16 o 
   5   2  14        0.38        0.23      0.43 o 
  -8   3  14       15.60       11.18      0.73 o 
  -7   3  14       59.78       57.85      4.07 o 
  -6   3  14        6.75        8.64      0.78 o 
  -5   3  14      430.09      415.77     15.69 o 
  -4   3  14      243.87      229.39     12.88 o 
  -3   3  14        5.29        6.24      0.35 o 
  -2   3  14      261.91      253.61      4.24 o 
  -1   3  14       35.98       37.57      0.91 o 
   0   3  14       48.70       54.96      0.98 o 
   1   3  14        0.20        0.82      0.36 o 
   2   3  14       13.51       15.35      0.48 o 
   3   3  14       65.38       67.92      1.58 o 
   4   3  14       26.33       27.15      0.64 o 
  -7   4  14       40.65       40.70      1.58 o 
  -6   4  14        2.51        3.09      0.55 o 
  -5   4  14       53.06       47.11      2.91 o 
  -4   4  14        0.48        0.85      0.40 o 
  -3   4  14       52.38       54.80      2.90 o 
  -2   4  14        0.81        1.64      0.34 o 
  -1   4  14       40.92       43.30      0.94 o 
   0   4  14       13.05       11.57      0.54 o 
   1   4  14      130.82      146.23      1.83 o 
   2   4  14       85.60       86.47      1.70 o 
   3   4  14       66.28       72.48      1.99 o 
  -7   5  14       10.99        9.82      0.69 o 
  -6   5  14        3.99        4.34      0.48 o 
  -5   5  14       50.21       51.21      2.78 o 
  -4   5  14        0.01        0.50      0.48 o 
  -3   5  14        0.08        0.40      0.41 o 
  -2   5  14       17.03       16.95      0.72 o 
  -1   5  14      128.40      136.26      5.15 o 
   0   5  14        6.09        6.90      0.42 o 
   1   5  14       64.06       69.94      1.39 o 
   2   5  14       15.99       15.06      0.57 o 
  -5   6  14       13.86       12.53      0.82 o 
  -4   6  14        0.62        1.21      0.44 o 
  -3   6  14      129.02      136.18      4.70 o 
  -2   6  14        5.38        4.58      0.42 o 
  -1   6  14       13.51       13.00      0.48 o 
   0   6  14       14.36       21.52      0.80 o 
   1   6  14        1.93        1.41      0.39 o 
  -3   7  14        1.35        1.60      0.41 o 
  -2   7  14       16.45       17.03      0.58 o 
  -3  -8  15        4.03        3.66      0.83 o 
  -2  -8  15       42.69       35.69      1.62 o 
  -1  -8  15       27.83       25.37      1.38 o 
   0  -8  15       19.53       18.39      0.54 o 
  -5  -7  15        2.17        1.63      0.49 o 
  -4  -7  15       10.12       10.01      0.49 o 
  -3  -7  15        0.01        0.20      0.46 o 
  -2  -7  15        1.81        1.82      0.44 o 
  -1  -7  15       12.71       11.81      0.52 o 
   0  -7  15       25.20       28.83      0.65 o 
   1  -7  15      118.98      118.32      2.75 o 
   2  -7  15       14.15       16.28      0.73 o 
  -6  -6  15       60.32       49.86      3.44 o 
  -5  -6  15       72.80       67.90      2.82 o 
  -4  -6  15       21.16       20.14      0.90 o 
  -3  -6  15       10.89       11.64      0.51 o 
  -2  -6  15       59.58       67.36      2.55 o 
  -1  -6  15       65.77       69.71      2.26 o 
   0  -6  15        4.39        5.16      0.50 o 
   1  -6  15       19.14       20.35      1.30 o 
   2  -6  15        0.06        0.25      0.45 o 
   3  -6  15        7.96        7.00      0.47 o 
  -7  -5  15       10.03        6.54      0.62 o 
  -6  -5  15       80.88       62.67      5.34 o 
  -5  -5  15       63.89       65.16      2.69 o 
  -4  -5  15       56.75       53.22      2.97 o 
  -3  -5  15        3.12        4.09      0.48 o 
  -2  -5  15        0.80        0.94      0.51 o 
  -1  -5  15       10.07       11.29      0.56 o 
   0  -5  15       62.70       70.85      1.38 o 
   1  -5  15       55.20       54.62      1.73 o 
   2  -5  15       25.30       25.51      0.73 o 
   3  -5  15        0.26        0.55      0.43 o 
   4  -5  15        1.92        2.60      0.42 o 
  -7  -4  15        1.44        1.76      0.79 o 
  -6  -4  15       74.24       65.73      9.31 o 
  -5  -4  15       30.69       30.26      1.54 o 
  -4  -4  15       20.20       21.94      0.80 o 
  -3  -4  15        5.20        6.35      0.53 o 
  -2  -4  15       40.07       41.62      1.18 o 
  -1  -4  15        1.71        1.54      0.51 o 
   0  -4  15       56.66       64.27      2.04 o 
   1  -4  15       13.19       14.63      0.50 o 
   2  -4  15       11.84       13.24      0.49 o 
   3  -4  15       17.32       18.55      0.54 o 
   4  -4  15        0.26        0.51      0.40 o 
  -8  -3  15       19.91       15.06      0.68 o 
  -7  -3  15       10.28       10.54      0.79 o 
  -6  -3  15       16.43       15.12      0.87 o 
  -5  -3  15       19.20       20.16      0.96 o 
  -4  -3  15       16.09       16.05      0.82 o 
  -3  -3  15       56.39       58.29      3.72 o 
  -2  -3  15        2.21        1.41      0.47 o 
  -1  -3  15       46.82       39.58      1.70 o 
   0  -3  15      354.91      349.30      5.47 o 
   1  -3  15       18.79       16.55      0.62 o 
   2  -3  15        5.73        5.91      0.37 o 
   3  -3  15        1.85        1.53      0.39 o 
   4  -3  15       17.19       14.83      0.57 o 
   5  -3  15        0.02        0.57      0.42 o 
  -8  -2  15       16.86       16.11      0.80 o 
  -7  -2  15       11.12       10.93      0.67 o 
  -6  -2  15       10.57       11.97      0.62 o 
  -5  -2  15       77.83       84.87      2.86 o 
  -4  -2  15        0.21        0.28      0.48 o 
  -3  -2  15       24.34       22.63      0.79 o 
  -2  -2  15       18.11       17.00      0.49 o 
  -1  -2  15        0.16        0.69      0.37 o 
   0  -2  15       73.93       77.17      2.67 o 
   1  -2  15       45.59       52.01      1.27 o 
   2  -2  15        2.61        3.13      0.41 o 
   3  -2  15       50.99       51.58      1.32 o 
   4  -2  15       89.17       94.75      2.65 o 
   5  -2  15      102.49      101.04      1.72 o 
  -8  -1  15       29.20       23.24      4.17 o 
  -7  -1  15        2.84        2.54      0.61 o 
  -6  -1  15        9.80       11.21      0.81 o 
  -5  -1  15        7.75        7.33      0.58 o 
  -4  -1  15        9.25       10.26      0.64 o 
  -3  -1  15      183.55      188.57      5.90 o 
  -2  -1  15       11.52       12.09      0.43 o 
  -1  -1  15      107.61      108.72      4.23 o 
   0  -1  15       66.84       68.40      2.20 o 
   1  -1  15       28.60       29.24      1.08 o 
   2  -1  15       88.66       92.63      2.02 o 
   3  -1  15       62.72       66.05      1.56 o 
   4  -1  15       14.59       16.49      0.40 o 
   5  -1  15        0.07        0.74      0.40 o 
  -8   0  15        1.70        0.70      0.56 o 
  -7   0  15        3.13        3.53      0.59 o 
  -6   0  15       15.15       14.39      0.72 o 
  -5   0  15       26.44       27.72      1.34 o 
  -4   0  15        4.03        4.53      0.57 o 
  -3   0  15       28.38       29.71      1.02 o 
  -2   0  15      170.66      171.12      5.28 o 
  -1   0  15      379.18      384.28     11.81 o 
   0   0  15      112.10      107.10      1.67 o 
   1   0  15      178.68      176.70      6.42 o 
   2   0  15       52.19       58.69      1.69 o 
   3   0  15        9.20       11.32      0.41 o 
   4   0  15      124.76      123.89      2.02 o 
   5   0  15       14.80       12.55      0.42 o 
  -8   1  15       28.05       26.54      1.32 o 
  -7   1  15       22.21       22.72      1.24 o 
  -6   1  15        9.61       10.56      0.79 o 
  -5   1  15       16.07       16.70      0.67 o 
  -4   1  15       78.79       83.23      1.15 o 
  -3   1  15       46.95       46.56      1.58 o 
  -2   1  15       84.92       85.86      4.30 o 
  -1   1  15        2.99        4.04      0.36 o 
   0   1  15        5.69        6.41      0.38 o 
   1   1  15       49.00       48.85      0.61 o 
   2   1  15       82.46       88.64      1.94 o 
   3   1  15       32.76       33.28      0.65 o 
   4   1  15       13.65       13.00      0.59 o 
  -8   2  15        4.07        2.03      0.55 o 
  -7   2  15        0.01        0.48      0.56 o 
  -6   2  15       26.90       28.80      1.75 o 
  -5   2  15       11.98       10.39      0.67 o 
  -4   2  15        5.47        5.74      0.61 o 
  -3   2  15       22.27       20.47      0.72 o 
  -2   2  15       94.51       89.46      3.22 o 
  -1   2  15       64.72       70.04      1.24 o 
   0   2  15       48.84       47.53      1.13 o 
   1   2  15      247.08      252.54      3.98 o 
   2   2  15       19.24       17.75      0.39 o 
   3   2  15       23.96       24.11      0.93 o 
   4   2  15        8.29        7.25      0.36 o 
  -8   3  15        1.23        0.61      0.71 o 
  -7   3  15       94.96       87.06      4.10 o 
  -6   3  15       60.68       61.79      1.34 o 
  -5   3  15       46.72       43.14      0.76 o 
  -4   3  15       61.02       60.73      3.25 o 
  -3   3  15      216.56      203.02      5.79 o 
  -2   3  15      118.69      116.93      3.10 o 
  -1   3  15       11.52       11.48      0.42 o 
   0   3  15       28.59       35.53      0.71 o 
   1   3  15        0.21        2.33      0.66 o 
   2   3  15       63.37       73.24      1.22 o 
   3   3  15       24.08       21.59      0.75 o 
  -7   4  15        8.16        6.39      1.29 o 
  -6   4  15       79.93       77.57      3.10 o 
  -5   4  15       42.74       41.47      2.25 o 
  -4   4  15       51.23       49.11      1.90 o 
  -3   4  15       79.25       73.64      2.23 o 
  -2   4  15        7.95        7.30      0.42 o 
  -1   4  15       10.33       12.23      0.43 o 
   0   4  15        9.08        7.33      0.41 o 
   1   4  15       31.60       33.38      0.57 o 
   2   4  15        8.47       10.93      0.43 o 
   3   4  15       58.37       58.59      1.70 o 
  -6   5  15       15.16       14.35      0.64 o 
  -5   5  15        7.38        6.14      0.45 o 
  -4   5  15       61.55       58.86      2.50 o 
  -3   5  15       41.50       39.11      1.56 o 
  -2   5  15        9.42        7.79      0.54 o 
  -1   5  15      104.13      111.27      3.13 o 
   0   5  15        4.23        3.82      0.40 o 
   1   5  15        0.25        0.69      0.39 o 
   2   5  15      157.31      168.40      6.06 o 
  -4   6  15        3.96        4.46      0.53 o 
  -3   6  15       84.53       83.49      3.96 o 
  -2   6  15        7.71        7.35      0.42 o 
  -1   6  15        0.00        0.59      0.43 o 
   0   6  15        0.86        2.12      0.46 o 
  -4  -7  16        5.11        5.32      0.54 o 
  -3  -7  16        0.96        1.48      0.44 o 
  -2  -7  16       16.03       13.85      0.62 o 
  -1  -7  16        2.11        2.46      0.57 o 
   0  -7  16       10.96       10.14      0.97 o 
   1  -7  16        5.86        3.36      0.55 o 
  -5  -6  16        3.33        2.63      0.55 o 
  -4  -6  16        1.29        0.98      0.44 o 
  -3  -6  16       21.91       23.75      1.06 o 
  -2  -6  16       57.44       57.79      1.39 o 
  -1  -6  16       45.84       49.02      1.33 o 
   0  -6  16       15.77       15.78      0.61 o 
   1  -6  16        1.34        2.38      0.67 o 
   2  -6  16        3.66        3.10      0.51 o 
  -6  -5  16        9.42        8.70      0.97 o 
  -5  -5  16        1.00        1.89      0.56 o 
  -4  -5  16        9.11        8.43      0.57 o 
  -3  -5  16        1.11        0.86      0.56 o 
  -2  -5  16        4.76        4.38      0.56 o 
  -1  -5  16       37.66       37.37      0.74 o 
   0  -5  16       24.42       23.87      0.77 o 
   1  -5  16       68.53       71.95      2.52 o 
   2  -5  16        1.28        1.37      0.46 o 
   3  -5  16        1.52        1.90      0.50 o 
  -7  -4  16        6.41        6.93      0.74 o 
  -6  -4  16       60.28       60.62      2.10 o 
  -5  -4  16        0.92        1.49      0.57 o 
  -4  -4  16        0.01        0.54      0.63 o 
  -3  -4  16        0.19        0.80      0.59 o 
  -2  -4  16       78.72       77.20      1.64 o 
  -1  -4  16       87.53       82.52      2.20 o 
   0  -4  16      109.83      105.94      2.74 o 
   1  -4  16       16.21       13.11      0.55 o 
   2  -4  16       15.25       17.55      0.57 o 
   3  -4  16      227.22      231.91      7.33 o 
   4  -4  16      106.50      104.18      3.07 o 
  -7  -3  16       12.09        9.94      0.72 o 
  -6  -3  16        6.47        3.89      0.62 o 
  -5  -3  16       18.23       18.58      1.00 o 
  -4  -3  16       46.07       47.54      3.01 o 
  -3  -3  16        8.34        8.51      0.84 o 
  -2  -3  16        0.76        0.71      0.49 o 
  -1  -3  16       29.01       30.50      0.84 o 
   0  -3  16      189.49      179.96      2.76 o 
   1  -3  16       49.27       54.59      1.79 o 
   2  -3  16       20.13       15.77      0.43 o 
   3  -3  16        0.02        0.53      0.40 o 
   4  -3  16       32.07       32.70      0.87 o 
  -8  -2  16       44.85       35.40      1.75 o 
  -7  -2  16       10.52       10.96      0.74 o 
  -6  -2  16        5.92        6.36      0.94 o 
  -5  -2  16       18.25       17.96      1.16 o 
  -4  -2  16       42.18       39.99      2.20 o 
  -3  -2  16        0.01        0.26      0.54 o 
  -2  -2  16      275.56      261.95      2.35 o 
  -1  -2  16       15.60       13.38      0.47 o 
   0  -2  16       91.34       85.89      3.29 o 
   1  -2  16       12.88       15.77      0.82 o 
   2  -2  16       27.86       26.59      0.75 o 
   3  -2  16        6.87        6.77      0.45 o 
   4  -2  16       81.95       79.83      2.00 o 
  -8  -1  16       21.39       18.88      1.10 o 
  -7  -1  16        5.30        6.31      0.80 o 
  -6  -1  16        3.41        3.50      0.73 o 
  -5  -1  16        0.03        0.67      0.52 o 
  -4  -1  16       61.66       61.27      1.62 o 
  -3  -1  16       84.85       89.97      3.25 o 
  -2  -1  16      149.52      139.44      2.81 o 
  -1  -1  16        0.39        0.59      0.33 o 
   0  -1  16      150.27      163.76      5.75 o 
   1  -1  16      150.96      154.30      5.61 o 
   2  -1  16      147.29      158.63      4.98 o 
   3  -1  16       70.71       78.90      2.32 o 
   4  -1  16       26.27       30.64      1.10 o 
  -8   0  16        4.63        4.88      0.80 o 
  -7   0  16       11.07       11.13      0.94 o 
  -6   0  16       38.26       41.62      1.14 o 
  -5   0  16       28.73       35.23      1.43 o 
  -4   0  16       18.10       19.63      0.66 o 
  -3   0  16        7.04        7.11      0.41 o 
  -2   0  16        7.94        7.16      0.49 o 
  -1   0  16       19.77       20.84      0.63 o 
   0   0  16       40.01       38.47      1.49 o 
   1   0  16       57.58       60.34      1.16 o 
   2   0  16       65.85       70.66      1.40 o 
   3   0  16       14.52       12.43      0.40 o 
   4   0  16       27.20       24.67      0.56 o 
  -8   1  16       38.09       30.71      1.47 o 
  -7   1  16        0.09        0.49      0.57 o 
  -6   1  16        5.71        5.69      0.58 o 
  -5   1  16      100.57      101.27      2.84 o 
  -4   1  16      490.34      500.98      7.09 o 
  -3   1  16      434.98      427.82     12.80 o 
  -2   1  16      127.40      123.54      2.71 o 
  -1   1  16        0.45        1.09      0.36 o 
   0   1  16       94.41       93.92      1.04 o 
   1   1  16        0.13        0.94      0.32 o 
   2   1  16       60.06       59.47      1.81 o 
   3   1  16      126.15      130.92      3.85 o 
   4   1  16        8.27        7.12      0.44 o 
  -8   2  16       19.21       17.91      1.67 o 
  -7   2  16        2.85        3.33      0.63 o 
  -6   2  16       93.49       93.99      5.40 o 
  -5   2  16      171.87      170.28      3.97 o 
  -4   2  16       32.24       30.09      1.84 o 
  -3   2  16       45.25       44.86      0.53 o 
  -2   2  16        4.14        3.56      0.36 o 
  -1   2  16       74.79       81.56      1.65 o 
   0   2  16       97.34       98.45      1.27 o 
   1   2  16        0.68        0.50      0.37 o 
   2   2  16       81.65       91.69      2.34 o 
   3   2  16       33.60       32.53      0.81 o 
  -7   3  16       15.19       10.73      0.76 o 
  -6   3  16      155.56      150.63      9.00 o 
  -5   3  16       52.92       50.93      1.43 o 
  -4   3  16        0.03       -0.24      0.69 o 
  -3   3  16       87.46       83.47      2.24 o 
  -2   3  16       42.99       41.09      0.97 o 
  -1   3  16       11.07       13.50      0.49 o 
   0   3  16        2.56        3.10      0.38 o 
   1   3  16       35.47       37.14      0.47 o 
   2   3  16      244.73      251.88      4.41 o 
   3   3  16       63.77       64.61      1.72 o 
  -6   4  16       22.47       19.32      0.89 o 
  -5   4  16       38.75       35.16      0.71 o 
  -4   4  16       24.86       24.47      1.20 o 
  -3   4  16        5.93        6.38      0.38 o 
  -2   4  16        1.44        1.63      0.35 o 
  -1   4  16        1.26        1.41      0.38 o 
   0   4  16       11.45       10.05      0.40 o 
   1   4  16        5.89        7.46      0.40 o 
   2   4  16       38.87       36.06      0.87 o 
  -5   5  16        0.13        0.34      0.43 o 
  -4   5  16       25.89       26.14      1.11 o 
  -3   5  16       16.09       15.52      0.90 o 
  -2   5  16       57.01       56.50      1.87 o 
  -1   5  16       44.29       47.07      2.14 o 
   0   5  16        3.81        3.11      0.39 o 
   1   5  16        0.38        0.62      0.73 o 
  -3  -7  17        1.07        1.08      0.83 o 
  -2  -7  17        1.26        1.10      0.46 o 
  -1  -7  17        2.22        2.28      0.54 o 
   0  -7  17        5.03        3.08      1.32 o 
  -5  -6  17        0.40        0.61      0.51 o 
  -4  -6  17        4.74        4.87      0.54 o 
  -3  -6  17        1.72        2.51      0.53 o 
  -2  -6  17       19.55       16.79      0.65 o 
  -1  -6  17        1.20        1.31      0.55 o 
   0  -6  17        4.84        5.23      0.53 o 
   1  -6  17        7.09        7.71      0.62 o 
  -6  -5  17        1.77        1.47      0.82 o 
  -5  -5  17        1.61        1.79      0.53 o 
  -4  -5  17       34.20       33.97      0.83 o 
  -3  -5  17        7.33        6.42      0.63 o 
  -2  -5  17        2.63        2.77      0.58 o 
  -1  -5  17       40.23       42.89      0.74 o 
   0  -5  17        9.25        7.90      0.49 o 
   1  -5  17       49.80       54.72      1.81 o 
   2  -5  17        0.23        0.56      0.46 o 
  -6  -4  17        4.71        4.03      0.87 o 
  -5  -4  17        4.74        5.44      0.57 o 
  -4  -4  17        1.28        1.20      0.84 o 
  -3  -4  17       70.22       67.07      1.13 o 
  -2  -4  17        3.58        3.18      0.51 o 
  -1  -4  17        3.71        5.53      0.56 o 
   0  -4  17        2.10        3.01      0.35 o 
   1  -4  17        1.24        1.92      0.40 o 
   2  -4  17      104.73      108.79      2.30 o 
   3  -4  17      113.54      119.38      5.61 o 
  -7  -3  17        8.24        7.61      0.72 o 
  -6  -3  17       28.86       29.65      1.40 o 
  -5  -3  17        6.03        8.01      0.91 o 
  -4  -3  17       84.52       87.42      7.77 o 
  -3  -3  17       53.04       45.91      2.40 o 
  -2  -3  17       27.43       26.79      0.69 o 
  -1  -3  17       27.66       32.32      0.98 o 
   0  -3  17      162.31      162.18      6.15 o 
   1  -3  17       84.92       89.64      3.20 o 
   2  -3  17        0.14        0.85      0.38 o 
   3  -3  17       16.68       16.05      0.77 o 
  -7  -2  17        1.19        1.53      0.64 o 
  -6  -2  17        4.38        4.95      0.75 o 
  -5  -2  17        1.02        0.73      0.64 o 
  -4  -2  17      128.80      118.55      2.35 o 
  -3  -2  17       32.98       33.23      0.71 o 
  -2  -2  17       78.58       68.07      0.99 o 
  -1  -2  17        2.52        3.04      0.39 o 
   0  -2  17       56.90       57.01      1.96 o 
   1  -2  17       10.47       12.36      0.43 o 
   2  -2  17        8.34        6.95      0.41 o 
   3  -2  17        2.59        1.66      0.40 o 
  -7  -1  17        0.12        0.01      0.67 o 
  -6  -1  17       41.51       41.78      2.77 o 
  -5  -1  17        0.20        0.69      0.61 o 
  -4  -1  17      168.54      155.85      1.55 o 
  -3  -1  17        2.63        2.64      0.56 o 
  -2  -1  17        3.06        3.29      0.42 o 
  -1  -1  17       43.43       42.17      0.91 o 
   0  -1  17       86.86       83.00      3.97 o 
   1  -1  17       14.51       15.18      0.78 o 
   2  -1  17      137.29      142.51      4.06 o 
   3  -1  17        3.27        2.01      0.40 o 
  -7   0  17        8.87        9.66      0.72 o 
  -6   0  17       68.58       70.82      1.48 o 
  -5   0  17       20.36       20.09      1.23 o 
  -4   0  17       43.76       39.26      0.73 o 
  -3   0  17       13.50       12.66      0.48 o 
  -2   0  17        5.18        6.38      0.43 o 
  -1   0  17       19.64       21.04      1.03 o 
   0   0  17      106.75      109.31      2.96 o 
   1   0  17        0.09        0.31      0.40 o 
   2   0  17        2.64        1.93      0.34 o 
   3   0  17       22.23       22.48      0.89 o 
  -7   1  17        3.88        4.67      0.70 o 
  -6   1  17       12.85       15.53      0.82 o 
  -5   1  17       35.47       38.78      0.91 o 
  -4   1  17      177.67      178.17     14.23 o 
  -3   1  17      108.97      105.49      3.33 o 
  -2   1  17       16.60       15.46      0.72 o 
  -1   1  17       14.39       14.57      0.72 o 
   0   1  17       40.88       39.83      0.65 o 
   1   1  17      113.95      116.01      0.88 o 
   2   1  17       34.71       35.25      1.65 o 
   3   1  17       69.42       69.85      1.44 o 
  -7   2  17       28.96       26.85      1.26 o 
  -6   2  17      131.76      116.62      5.37 o 
  -5   2  17        2.38        2.99      0.52 o 
  -4   2  17        2.02        2.23      0.59 o 
  -3   2  17       11.39       11.00      0.46 o 
  -2   2  17       24.27       26.40      1.13 o 
  -1   2  17       15.94       18.63      0.62 o 
   0   2  17        5.15        5.44      0.37 o 
   1   2  17       38.42       40.99      1.01 o 
   2   2  17       15.31       14.71      0.38 o 
   3   2  17        2.90        3.13      0.46 o 
  -6   3  17       62.06       51.90      2.22 o 
  -5   3  17        7.81        7.92      0.67 o 
  -4   3  17       49.08       45.77      1.44 o 
  -3   3  17       52.95       51.52      1.30 o 
  -2   3  17       31.08       28.43      0.60 o 
  -1   3  17       17.88       20.29      0.49 o 
   0   3  17      206.52      219.75      4.44 o 
   1   3  17       92.81       98.27      2.28 o 
   2   3  17      122.36      119.40      1.22 o 
  -5   4  17        0.01        0.81      0.63 o 
  -4   4  17        1.21        1.53      0.47 o 
  -3   4  17        0.56        0.79      0.39 o 
  -2   4  17      121.44      125.04      3.28 o 
  -1   4  17        1.05        0.74      0.40 o 
   0   4  17      152.03      163.98      5.55 o 
   1   4  17       64.88       65.91      1.60 o 
  -4   5  17      101.56       90.96      4.24 o 
  -3   5  17        0.25        0.60      0.38 o 
  -2   5  17       57.13       57.69      1.90 o 
  -1   5  17        1.32        1.23      0.42 o 
  -3  -6  18        4.09        3.34      0.67 o 
  -2  -6  18        2.39        2.50      0.62 o 
  -1  -6  18       14.79       15.37      0.65 o 
   0  -6  18        6.47        6.96      0.56 o 
  -5  -5  18        5.48        5.93      0.56 o 
  -4  -5  18        1.59        1.13      0.78 o 
  -3  -5  18        9.52        9.86      0.71 o 
  -2  -5  18        3.44        3.61      0.49 o 
  -1  -5  18       24.03       22.43      0.63 o 
   0  -5  18       33.44       29.80      0.93 o 
   1  -5  18        0.46        0.76      0.50 o 
  -6  -4  18        4.39        3.85      0.76 o 
  -5  -4  18       21.33       19.35      1.30 o 
  -4  -4  18        0.93        0.78      0.75 o 
  -3  -4  18        0.79        2.46      0.77 o 
  -2  -4  18       28.98       25.76      1.37 o 
  -1  -4  18        6.20        4.15      0.60 o 
   0  -4  18        0.50        1.10      0.48 o 
   1  -4  18       26.36       28.10      0.97 o 
   2  -4  18        0.11        0.45      0.47 o 
  -6  -3  18        2.36        2.25      0.78 o 
  -5  -3  18       14.99       14.55      0.85 o 
  -4  -3  18       14.84       13.56      0.84 o 
  -3  -3  18        6.16        5.40      0.64 o 
  -2  -3  18        1.59        1.02      0.50 o 
  -1  -3  18       43.70       46.27      1.09 o 
   0  -3  18      130.94      141.42      5.70 o 
   1  -3  18        2.82        3.65      0.40 o 
   2  -3  18       25.61       27.91      0.95 o 
  -7  -2  18        0.09        0.61      0.67 o 
  -6  -2  18       10.46       11.12      0.83 o 
  -5  -2  18        7.35        7.93      0.72 o 
  -4  -2  18        1.18        1.43      0.60 o 
  -3  -2  18       15.37       15.18      0.66 o 
  -2  -2  18        2.23        2.83      0.40 o 
  -1  -2  18       14.80       17.15      0.50 o 
   0  -2  18       22.51       20.36      0.71 o 
   1  -2  18       82.12       89.72      1.79 o 
   2  -2  18        7.54        6.45      0.43 o 
   3  -2  18        6.62        7.03      0.46 o 
  -7  -1  18        6.96        4.57      0.85 o 
  -6  -1  18       21.79       20.53      0.81 o 
  -5  -1  18        6.32        7.60      0.72 o 
  -4  -1  18        0.65        1.14      0.62 o 
  -3  -1  18        0.27        1.27      0.56 o 
  -2  -1  18        0.61        0.47      0.37 o 
  -1  -1  18        1.70        1.93      0.38 o 
   0  -1  18       31.79       28.71      1.15 o 
   1  -1  18       15.94       19.66      0.86 o 
   2  -1  18        0.53        0.55      0.37 o 
   3  -1  18       62.78       64.54      2.53 o 
  -7   0  18        0.06       -0.13      0.65 o 
  -6   0  18        1.50        2.25      0.68 o 
  -5   0  18       70.11       72.59      1.15 o 
  -4   0  18       60.96       57.85      1.32 o 
  -3   0  18       11.37       11.52      0.47 o 
  -2   0  18       21.55       21.16      0.52 o 
  -1   0  18       10.68       11.15      0.40 o 
   0   0  18       23.86       27.18      0.89 o 
   1   0  18       20.45       24.32      0.54 o 
   2   0  18       50.38       46.23      1.38 o 
  -7   1  18        9.55        6.32      0.76 o 
  -6   1  18       37.25       30.06      1.22 o 
  -5   1  18        2.69        1.71      0.57 o 
  -4   1  18        3.39        4.83      0.50 o 
  -3   1  18        0.33        0.23      0.42 o 
  -2   1  18        1.32        1.43      0.33 o 
  -1   1  18      146.09      150.85      5.62 o 
   0   1  18       19.62       18.04      0.40 o 
   1   1  18       10.88       10.10      0.37 o 
   2   1  18        0.54        0.45      0.35 o 
  -6   2  18       22.66       26.39      1.78 o 
  -5   2  18        6.26        5.29      0.50 o 
  -4   2  18       33.20       32.96      1.64 o 
  -3   2  18       74.97       74.30      0.90 o 
  -2   2  18        0.29        0.80      0.45 o 
  -1   2  18       72.94       75.16      2.40 o 
   0   2  18        6.66        8.58      0.45 o 
   1   2  18        5.12        5.01      0.38 o 
   2   2  18       32.08       32.23      0.93 o 
  -6   3  18       20.39       18.57      1.38 o 
  -5   3  18       21.94       20.52      0.83 o 
  -4   3  18       60.09       52.90      1.58 o 
  -3   3  18        6.53        6.29      0.44 o 
  -2   3  18        0.11        0.35      0.34 o 
  -1   3  18        1.83        1.53      0.41 o 
   0   3  18        1.07        1.57      0.39 o 
   1   3  18       19.03       17.96      0.63 o 
  -4   4  18        9.57        7.56      0.67 o 
  -3   4  18       31.04       28.83      1.22 o 
  -2   4  18      124.95      120.90      2.91 o 
  -1   4  18       48.09       48.21      1.45 o 
  -4  -5  19       13.46       14.11      0.88 o 
  -3  -5  19        6.14        5.50      0.82 o 
  -2  -5  19       21.80       22.19      0.78 o 
  -1  -5  19        5.01        2.66      0.60 o 
   0  -5  19        0.01        0.42      0.63 o 
  -5  -4  19        8.58       10.16      1.12 o 
  -4  -4  19        9.15        9.68      0.86 o 
  -3  -4  19        0.49        1.20      0.74 o 
  -2  -4  19        2.87        2.31      0.56 o 
  -1  -4  19       39.20       34.86      1.20 o 
   0  -4  19        0.01        0.51      0.58 o 
   1  -4  19       24.64       30.58      0.95 o 
  -6  -3  19        0.03        0.60      0.87 o 
  -5  -3  19        9.80        7.79      0.77 o 
  -4  -3  19        8.67        6.69      0.85 o 
  -3  -3  19       14.34       13.27      0.62 o 
  -2  -3  19        3.35        3.73      0.62 o 
  -1  -3  19       10.72        8.73      0.42 o 
   0  -3  19       33.03       32.80      1.03 o 
   1  -3  19        4.69        5.88      0.40 o 
  -6  -2  19        4.24        2.73      0.97 o 
  -5  -2  19       11.80        9.87      0.85 o 
  -4  -2  19        2.28        2.80      0.62 o 
  -3  -2  19       15.27       13.65      0.66 o 
  -2  -2  19        3.03        2.19      0.47 o 
  -1  -2  19      148.60      142.77      5.35 o 
   0  -2  19        7.42        8.93      0.49 o 
   1  -2  19      129.64      139.00      6.02 o 
   2  -2  19        5.29        6.57      0.48 o 
  -6  -1  19        1.42        0.62      0.65 o 
  -5  -1  19       24.45       23.74      0.88 o 
  -4  -1  19        0.56        0.30      0.56 o 
  -3  -1  19        0.24       -0.10      0.48 o 
  -2  -1  19       25.53       23.76      0.99 o 
  -1  -1  19       61.23       60.67      0.89 o 
   0  -1  19        4.35        3.54      0.36 o 
   1  -1  19       20.62       20.12      0.73 o 
   2  -1  19        1.54        1.92      0.38 o 
  -6   0  19      109.93       92.83      3.71 o 
  -5   0  19       74.92       75.41      4.09 o 
  -4   0  19       94.63       93.24      0.97 o 
  -3   0  19        0.72        0.97      0.44 o 
  -2   0  19        4.61        3.47      0.44 o 
  -1   0  19       36.62       35.43      1.13 o 
   0   0  19       22.20       21.37      0.68 o 
   1   0  19       77.84       74.68      2.16 o 
  -6   1  19       10.15       10.67      0.79 o 
  -5   1  19        1.85        2.95      0.58 o 
  -4   1  19        0.97        1.15      0.64 o 
  -3   1  19        0.07        0.14      0.35 o 
  -2   1  19        7.51        6.88      0.39 o 
  -1   1  19       11.76       12.72      0.47 o 
   0   1  19       23.75       23.76      0.86 o 
   1   1  19       17.16       16.12      0.42 o 
  -5   2  19       49.32       51.10      1.91 o 
  -4   2  19       13.60       12.60      0.61 o 
  -3   2  19       66.86       59.96      1.54 o 
  -2   2  19        0.23        0.25      0.38 o 
  -1   2  19        1.72        2.27      0.40 o 
   0   2  19       48.51       46.39      1.56 o 
  -4   3  19        0.12        0.62      0.49 o 
  -3   3  19        3.75        3.36      0.44 o 
  -2   3  19       11.68       12.27      0.73 o 
  -1   3  19        2.79        2.01      0.41 o 
  -3  -4  20        0.66        0.95      0.80 o 
  -2  -4  20       59.89       57.28      2.84 o 
  -1  -4  20      131.60      122.89      8.76 o 
  -4  -3  20        9.62       10.02      1.24 o 
  -3  -3  20       19.71       16.72      0.65 o 
  -2  -3  20       13.86       13.21      0.68 o 
  -1  -3  20        8.76        6.82      0.43 o 
   0  -3  20       40.34       36.77      1.50 o 
  -5  -2  20       48.39       41.57      2.54 o 
  -4  -2  20       18.79       18.91      0.75 o 
  -3  -2  20        2.69        2.77      0.45 o 
  -2  -2  20        7.92        7.43      0.48 o 
  -1  -2  20       19.57       16.29      0.49 o 
   0  -2  20       21.48       21.60      0.84 o 
  -5  -1  20        2.27        1.62      0.68 o 
  -4  -1  20        4.50        4.56      0.58 o 
  -3  -1  20       68.46       60.78      2.64 o 
  -2  -1  20       36.58       34.14      1.31 o 
  -1  -1  20      105.86      101.01      4.47 o 
   0  -1  20        3.46        3.95      0.39 o 
  -5   0  20       39.02       40.39      1.81 o 
  -4   0  20       57.59       57.56      2.26 o 
  -3   0  20        8.09        7.24      0.55 o 
  -2   0  20       28.85       28.77      1.52 o 
  -1   0  20       58.26       52.45      2.08 o 
   0   0  20       32.23       31.32      0.76 o 
  -5   1  20       10.08       11.15      1.00 o 
  -4   1  20       12.38       10.06      0.57 o 
  -3   1  20        1.12        0.95      0.52 o 
  -2   1  20       73.20       69.16      2.46 o 
  -1   1  20        8.42        6.58      0.39 o 
   0   1  20       24.76       22.38      0.84 o 
  -3   2  20        0.23        0.48      0.48 o 
  -2   2  20        0.97        0.71      0.42 o 
  -3  -2  21       21.20       20.60      1.42 o 
  -2  -2  21       65.84       60.70      1.92 o 
  -3  -1  21        0.04        0.76      0.51 o 
  -2  -1  21        2.36        2.43      0.42 o 
  -3   0  21        2.35        3.23      1.11 o 
                                                 
